# Supplementary material for: Semiparametric Modeling of Daily Ammonia Levels in Naturally Ventilated Caged-Egg Facilities
Source: PLoS One. 2016 Jan 26;11(1):e0147135. doi: 10.1371/journal.pone.0147135 (PMC4727935; doi:10.1371/journal.pone.0147135)
Supplement: S1 Dataset — Information of each column corresponds to: Zone of measurement (zone), date, hour, RH (humidity), T (temperature), AMC (ammonia), wind speed (windspeed), nodo, days of manure acummulation (dma), Height (height), Hour (hourofday (s)), WS (ws), PMA (pma) and HI (hi). (CSV) [file pone.0147135.s001.csv]

zone	date	hour	humidity	temperature	ammonia	windspeed	nodo	dma	height	hourofday(s)	ws	pma	hi
9	27/03/2014	10:48:23	63,72	21,3	10,9	0	2	64	2,12	38903	1	8	21,32890694
9	27/03/2014	10:58:22	58,54	22,6	12,2	0	2	64	2,12	39502	1	8	22,6129993
9	27/03/2014	11:08:21	62,3	23,2	11,8	0	2	64	2,12	40101	1	8	23,55124063
9	27/03/2014	11:18:20	62,85	22,3	5,9	0	2	64	2,12	40700	1	8	22,48244756
9	27/03/2014	11:28:19	63,35	21,8	5,6	0	2	64	2,12	41299	1	8	21,90655957
9	27/03/2014	11:38:18	67,94	20,7	4,7	0	2	64	2,12	41898	1	8	20,80989908
9	27/03/2014	11:48:17	62,1	22,7	7,3	0	2	64	2,12	42497	1	8	22,92705007
9	27/03/2014	11:58:16	66,2	21,7	3,7	0,5	2	64	2,12	43096	2	8	21,92888371
9	27/03/2014	12:08:15	65,86	22,2	9	0	2	64	2,12	43695	1	8	22,52051748
9	27/03/2014	12:18:14	63,41	22,7	6,7	0	2	64	2,12	44294	1	8	22,99980143
9	27/03/2014	12:28:13	58,72	23,4	12,3	0,4	2	64	2,12	44893	2	8	23,5854258
9	27/03/2014	12:38:12	56,7	24,2	7,1	0,1	2	64	2,12	45492	2	8	24,43817968
9	27/03/2014	12:48:11	57,44	24,1	6,9	0	2	64	2,12	46091	1	8	24,36263086
9	27/03/2014	12:58:10	54,56	24,5	6,8	0	2	64	2,12	46690	1	8	24,666577
9	27/03/2014	13:08:09	58,3	23,9	0	1	2	64	2,12	47289	2	8	24,17104317
9	27/03/2014	13:18:08	54,91	24	0	0	2	64	2,12	47888	1	8	24,08221761
9	27/03/2014	13:28:07	52,26	24,9	7,3	0	2	64	2,12	48487	1	8	25,00043262
9	27/03/2014	13:38:06	52,31	24,6	3,1	0	2	64	2,12	49086	1	8	24,64080062
9	27/03/2014	13:48:05	52,6	24,6	0	0	2	64	2,12	49685	1	8	24,65973867
9	27/03/2014	13:58:04	48,4	26,8	2,5	0	2	64	2,12	50284	1	8	27,04667492
9	27/03/2014	14:08:03	47,1	27	3,2	0	2	64	2,12	50883	1	8	27,18705729
9	27/03/2014	14:18:02	50,91	25	0	0	2	64	2,12	51482	1	8	25,03012992
9	27/03/2014	14:28:01	52,46	23,6	0	0	2	64	2,12	52081	1	8	23,45865831
9	27/03/2014	14:38:00	51	26,4	0	0,1	2	64	2,12	52680	2	8	26,75818658
9	27/03/2014	14:47:59	52,8	23,8	0	0,6	2	64	2,12	53279	2	8	23,71498817
9	27/03/2014	14:57:58	52,3	26,7	0,1	0	2	64	2,12	53878	1	8	27,24431389
9	27/03/2014	15:07:57	48,33	25	0	0,4	2	64	2,12	54477	2	8	24,85693778
9	27/03/2014	15:17:56	52,8	23,3	0	0	2	64	2,12	55076	1	8	23,12555234
9	27/03/2014	15:27:55	52,94	24,3	0	0	2	64	2,12	55675	1	8	24,32026931
9	27/03/2014	15:37:54	53,73	22,4	0	0,1	2	64	2,12	56274	2	8	22,1279107
9	27/03/2014	15:47:53	53,92	24,4	0	0	2	64	2,12	56873	1	8	24,5034491
9	27/03/2014	15:57:52	49,17	25,8	1,1	0,5	2	64	2,12	57472	2	8	25,87669248
9	27/03/2014	16:07:51	51,88	25,6	0	0,5	2	64	2,12	58071	2	8	25,83049839
9	27/03/2014	16:17:50	54,81	23,4	0	0	2	64	2,12	58670	1	8	23,35773679
9	27/03/2014	16:27:49	58,3	22,4	0	0	2	64	2,12	59269	1	8	22,36293588
9	27/03/2014	16:37:48	57,81	23,7	0	0,1	2	64	2,12	59868	2	8	23,89611893
9	27/03/2014	16:47:47	57,52	22,4	0	0,1	2	64	2,12	60467	2	8	22,32234975
9	27/03/2014	16:57:46	57,77	23,2	2,9	0	2	64	2,12	61066	1	8	23,28839306
9	27/03/2014	17:07:45	59,28	22,2	0	0	2	64	2,12	61665	1	8	22,17685929
9	27/03/2014	17:17:44	64,94	20,1	0,6	0	2	64	2,12	62264	1	8	19,9755997
9	27/03/2014	17:27:43	66,13	20,7	0,3	0	2	64	2,12	62863	1	8	20,72905436
9	27/03/2014	17:37:42	64,69	20,7	5,5	0	2	65	2,12	63462	1	8	20,66529962
9	27/03/2014	17:47:41	67,72	19,2	0,1	0	2	65	2,12	64061	1	8	19,0441107
9	27/03/2014	17:57:40	71	17,9	1,8	0,1	2	65	2,12	64660	2	8	17,67124533
9	28/03/2014	10:06:03	60,59	21,6	7,7	0	2	65	2,12	36363	1	8	21,53404375
9	28/03/2014	10:16:02	61,76	21,5	6,8	0	2	65	2,12	36962	1	8	21,47234377
9	28/03/2014	10:26:01	59,5	22,1	6,7	0,8	2	65	2,12	37561	2	8	22,06974637
9	28/03/2014	10:36:00	62,54	20,9	3,5	0,9	2	65	2,12	38160	2	8	20,8041407
9	28/03/2014	10:45:59	62,75	23,3	2,2	0	2	65	2,12	38759	1	8	23,70169069
9	28/03/2014	10:55:58	56,32	24,8	7	0	2	65	2,12	39358	1	8	25,15407907
9	28/03/2014	11:05:57	54,53	23,6	5,4	0,4	2	65	2,12	39957	2	8	23,57952627
9	28/03/2014	11:15:56	61,85	22,3	0	0	2	65	2,12	40556	1	8	22,42965253
9	28/03/2014	11:25:55	56,71	23,4	2,8	0,4	2	65	2,12	41155	2	8	23,46767241
9	28/03/2014	11:35:54	50,99	25,6	2,4	0	2	65	2,12	41754	1	8	25,76552089
9	28/03/2014	11:45:53	58,15	24,1	0	0	2	65	2,12	42353	1	8	24,40788483
9	28/03/2014	11:55:52	53,15	24	0	0	2	65	2,12	42952	1	8	23,97405667
9	28/03/2014	12:05:51	48,12	26,6	0	0	2	65	2,12	43551	1	8	26,77624015
9	28/03/2014	12:15:50	54,67	24,6	0,5	0	2	65	2,12	44150	1	8	24,79600685
9	28/03/2014	12:25:49	53,6	23,6	2,9	0,1	2	65	2,12	44749	2	8	23,5250191
9	28/03/2014	12:35:48	48,77	25,5	2	0,6	2	65	2,12	45348	2	8	25,48466307
9	28/03/2014	12:45:47	49,71	27	0	0	2	65	2,12	45947	1	8	27,40693899
9	28/03/2014	12:55:46	48,88	25,5	0	0	2	65	2,12	46546	1	8	25,49245174
9	28/03/2014	13:05:45	50,57	25,1	0	0	2	65	2,12	47145	1	8	25,12765994
9	28/03/2014	13:15:44	50,26	26,4	0	0,1	2	65	2,12	47744	2	8	26,69913529
9	28/03/2014	13:25:43	56,82	24,1	0	0	2	65	2,12	48343	1	8	24,32328176
9	28/03/2014	13:35:42	51,68	25,8	0	0	2	65	2,12	48942	1	8	26,06298105
9	28/03/2014	13:45:41	41,82	27,6	2,6	0,1	2	65	2,12	49541	2	8	27,47318073
9	28/03/2014	13:55:40	45,74	27,3	0	0,3	2	65	2,12	50140	2	8	27,44298567
9	28/03/2014	14:05:39	43,8	26	0	0,2	2	65	2,12	50739	2	8	25,72441575
9	28/03/2014	14:15:38	39,93	26	0	0,1	2	65	2,12	51338	2	8	25,44893527
9	28/03/2014	14:35:36	44,1	23,6	0	0,1	2	65	2,12	52536	2	8	22,98751798
9	28/03/2014	14:45:35	44,14	27,8	0	0	2	65	2,12	53135	1	8	27,92032909
9	28/03/2014	14:55:34	45,51	26,7	0	0,3	2	65	2,12	53734	2	8	26,69010076
9	28/03/2014	15:05:33	47,86	25,4	0	0,1	2	65	2,12	54333	2	8	25,30094809
9	28/03/2014	15:15:32	43,52	25,5	3,8	0	2	65	2,12	54932	1	8	25,1202582
9	28/03/2014	15:25:31	50,41	23,9	0	0	2	65	2,12	55531	1	8	23,6909014
9	28/03/2014	15:35:30	43,6	25,7	0	0	2	65	2,12	56130	1	8	25,35862707
9	28/03/2014	15:45:29	41,7	25,8	0	0	2	65	2,12	56729	1	8	25,3425145
9	28/03/2014	15:55:28	46,65	23,4	0	0	2	65	2,12	57328	1	8	22,90099617
9	28/03/2014	16:05:27	44,53	26,7	1,1	0	2	65	2,12	57927	1	8	26,61246426
9	28/03/2014	16:15:26	43,89	26,5	2,3	0	2	65	2,12	58526	1	8	26,32318471
9	28/03/2014	16:25:25	45,14	23,7	0,1	1	2	65	2,12	59125	2	8	23,15762597
9	28/03/2014	16:35:24	46,52	23,6	0	0,1	2	65	2,12	59724	2	8	23,12106696
9	28/03/2014	16:45:23	49,1	23,1	0	0,2	2	65	2,12	60323	2	8	22,69147199
9	28/03/2014	16:55:22	44,71	24,4	0,9	0	2	65	2,12	60922	1	8	23,92882177
9	28/03/2014	17:05:21	48,53	22,9	0,3	0,7	2	65	2,12	61521	2	8	22,43359778
9	28/03/2014	17:15:20	52,21	23,1	0	0,5	2	65	2,12	62120	2	8	22,85939396
9	28/03/2014	17:25:19	55,2	24,8	10,9	0,4	2	65	2,12	62719	2	8	25,07748669
61	06/04/2014	21:58:34	84,71	13,7	9,4	0	1	62	2,78	79114	1	8	13,33417164
61	06/04/2014	22:08:34	84,74	13,6	10,2	0	1	62	2,78	79714	1	8	13,22492975
61	06/04/2014	22:18:34	84,67	13,3	9,3	0	1	62	2,78	80314	1	8	12,89498007
61	06/04/2014	22:28:34	83,59	13,8	14,5	0	1	62	2,78	80914	1	8	13,42097105
61	06/04/2014	22:38:34	84,73	13,3	15,3	0	1	62	2,78	81514	1	8	12,8961517
61	06/04/2014	22:48:34	85,9	13,9	15	0	1	62	2,78	82114	1	8	13,57946929
61	06/04/2014	22:58:34	84,68	13,5	12,3	0	1	62	2,78	82714	1	8	13,11403751
61	06/04/2014	23:08:34	86,43	12,7	10,2	0	1	62	2,78	83314	1	8	12,27418792
61	06/04/2014	23:18:34	85,42	12,6	14,7	0	1	62	2,78	83914	1	8	12,14735688
61	06/04/2014	23:28:34	85,99	13,3	16,8	0	1	62	2,78	84514	1	8	12,92081813
61	06/04/2014	23:38:34	88,61	12,6	8,1	0	1	62	2,78	85114	1	8	12,20496477
61	06/04/2014	23:48:34	88,53	12,9	7,3	0	1	62	2,78	85714	1	8	12,53141069
61	06/04/2014	23:58:34	86,9	13,4	12,6	0	1	62	2,78	86314	1	8	13,04859988
61	07/04/2014	0:08:34	87,36	13	9,9	0	1	62	2,78	514	1	8	12,61875101
61	07/04/2014	0:18:34	85,34	13,1	8,1	0	1	62	2,78	1114	1	8	12,68954015
61	07/04/2014	0:28:34	87,4	12,8	16,1	0	1	62	2,78	1714	1	8	12,40095706
61	07/04/2014	0:38:34	87,27	14	9,8	0	1	62	2,78	2314	1	8	13,71953544
61	07/04/2014	0:48:34	85,95	13,6	16,4	0	1	62	2,78	2914	1	8	13,24951386
61	07/04/2014	0:58:34	87,73	13,2	8,1	0	1	62	2,78	3514	1	8	12,84514648
61	07/04/2014	1:08:34	87,31	13,5	10,9	0	1	62	2,78	4114	1	8	13,16694508
61	07/04/2014	1:18:34	86,96	14,3	12,1	0	1	62	2,78	4714	1	8	14,04684054
61	07/04/2014	1:28:34	87,59	12,9	8,4	0	1	62	2,78	5314	1	8	12,51372213
61	07/04/2014	1:38:34	88,71	12,6	15,6	0	1	62	2,78	5914	1	8	12,20678161
61	07/04/2014	1:48:34	86,5	14,1	6,1	0	1	62	2,78	6514	1	8	13,81401131
61	07/04/2014	1:58:34	87,11	14,9	14,8	0	1	62	2,78	7114	1	8	14,72356679
61	07/04/2014	2:08:34	84,62	14,5	9,4	0	1	62	2,78	7714	1	8	14,21718113
61	07/04/2014	2:18:34	86,45	14,6	8,1	0	1	62	2,78	8314	1	8	14,37072253
61	07/04/2014	2:28:34	86,16	15,1	11,2	0,1	1	62	2,78	8914	2	8	14,92627277
61	07/04/2014	2:38:34	87,57	14,7	8,2	0	1	62	2,78	9514	1	8	14,50911027
61	07/04/2014	2:48:34	88,45	14,5	15	0	1	62	2,78	10114	1	8	14,30459197
61	07/04/2014	2:58:34	90,68	15	14,9	0,1	1	62	2,78	10714	2	8	14,92400465
61	07/04/2014	3:08:34	91,34	14,1	14,5	0,1	1	62	2,78	11314	2	8	13,92009085
61	07/04/2014	3:18:34	90,83	14	11,5	0,3	1	62	2,78	11914	2	8	13,79663463
61	07/04/2014	3:28:34	88,34	14,8	4,9	0	1	62	2,78	12514	1	8	14,640113
61	07/04/2014	3:38:34	87,25	14,8	10,6	0	1	62	2,78	13114	1	8	14,61416393
61	07/04/2014	3:48:34	87	15,7	7,2	0	1	62	2,78	13714	1	8	15,63007228
61	07/04/2014	3:58:34	86,1	15,5	9,6	0	1	62	2,78	14314	1	8	15,37822667
61	07/04/2014	4:08:34	86,92	15,3	5,3	0	1	62	2,78	14914	1	8	15,17175587
61	07/04/2014	4:18:34	87,1	15,9	6,8	0,1	1	62	2,78	15514	2	8	15,86228831
38	07/04/2014	4:19:56	89,15	15,2	12,8	0	3	59	1,63	15596	1	7	15,11409814
61	07/04/2014	4:28:34	85,94	15,2	14,2	0,1	1	62	2,78	16114	2	8	15,0338655
38	07/04/2014	4:29:56	90,26	15	8,3	0	3	59	1,63	16196	1	7	14,91364642
61	07/04/2014	4:38:34	88,61	14,3	14,6	0,1	1	62	2,78	16714	2	8	14,08375352
38	07/04/2014	4:39:56	89,62	14,7	7,3	0	3	59	1,63	16796	1	7	14,55746164
61	07/04/2014	4:48:34	90,56	13,6	11,6	0	1	62	2,78	17314	1	8	13,34422095
38	07/04/2014	4:49:56	89,73	14,7	5,4	0	3	59	1,63	17396	1	7	14,560067
61	07/04/2014	4:58:34	90,7	13,5	10,7	0	1	62	2,78	17914	1	8	13,23592234
38	07/04/2014	4:59:56	90,14	14,4	7	0	3	59	1,63	17996	1	7	14,23078377
61	07/04/2014	5:08:34	91	13,7	1,8	0	1	62	2,78	18514	1	8	13,46481002
38	07/04/2014	5:09:56	90,29	14,6	4,7	0,6	3	59	1,63	18596	2	7	14,46009511
61	07/04/2014	5:18:34	90,16	13,7	11,2	0	1	62	2,78	19114	1	8	13,44718366
38	07/04/2014	5:19:56	90,13	14,8	6,8	0	3	59	1,63	19196	1	7	14,68296704
61	07/04/2014	5:28:34	89,12	14,8	2	0	1	62	2,78	19714	1	8	14,65875014
38	07/04/2014	5:29:56	89,65	15	13,8	0,8	3	59	1,63	19796	2	7	14,89863242
61	07/04/2014	5:38:34	89,86	14,9	2,2	0	1	62	2,78	20314	1	8	14,7900329
38	07/04/2014	5:39:56	90,58	14,5	7,7	0	3	59	1,63	20396	1	7	14,35377053
61	07/04/2014	5:48:34	90,91	14,5	8,3	0	1	62	2,78	20914	1	8	14,36142579
38	07/04/2014	5:49:56	90,14	14,9	6,5	0,2	3	59	1,63	20996	2	7	14,7968405
61	07/04/2014	5:58:34	90,69	13,5	9,2	0,1	1	62	2,78	21514	2	8	13,23571758
38	07/04/2014	5:59:56	89,13	14,9	7,7	0	3	59	1,63	21596	1	7	14,77231936
61	07/04/2014	6:08:34	88,17	15,2	0,4	0,1	1	62	2,78	22114	2	8	15,08949486
38	07/04/2014	6:09:56	87,4	15	11	0,6	3	59	1,63	22196	2	7	14,84356202
61	07/04/2014	6:18:34	87,18	15,4	10,3	0	1	62	2,78	22714	1	8	15,29212398
38	07/04/2014	6:19:56	87,94	14,1	6,2	0,6	3	59	1,63	22796	2	7	13,84536715
61	07/04/2014	6:28:34	92,11	14,1	1	0	1	62	2,78	23314	1	8	13,93714746
38	07/04/2014	6:29:56	89	15,6	5,6	0,2	3	59	1,63	23396	2	7	15,56829735
61	07/04/2014	6:38:34	85,56	16,1	4,3	0	1	62	2,78	23914	1	8	16,04995001
38	07/04/2014	6:39:56	87,64	14,9	9,4	0,3	3	59	1,63	23996	2	7	14,73632085
61	07/04/2014	6:48:34	85,25	15,7	4	0,1	1	62	2,78	24514	2	8	15,58379632
38	07/04/2014	6:49:56	86,22	15,3	10,4	0,1	3	59	1,63	24596	2	7	15,15410988
61	07/04/2014	6:58:34	84,8	16	11,6	0	1	62	2,78	25114	1	8	15,91433659
38	07/04/2014	6:59:56	85,53	16,2	9,1	0,5	3	59	1,63	25196	2	7	16,16417545
61	07/04/2014	7:08:34	84,53	16,1	4,4	0	1	62	2,78	25714	1	8	16,02145553
38	07/04/2014	7:09:56	85,7	16,5	12,7	0	3	59	1,63	25796	1	7	16,5157201
61	07/04/2014	7:18:34	84,35	15,6	8,4	0	1	62	2,78	26314	1	8	15,44658103
38	07/04/2014	7:19:56	84,13	16,3	7,1	0	3	59	1,63	26396	1	7	16,23980088
61	07/04/2014	7:28:34	85,73	16,1	5,4	0,3	1	62	2,78	26914	2	8	16,05466468
38	07/04/2014	7:29:56	86,37	16,6	3,9	0,3	3	59	1,63	26996	2	7	16,65159699
61	07/04/2014	7:38:34	84,94	16,9	10,3	0,1	1	62	2,78	27514	2	8	16,95827616
38	07/04/2014	7:39:56	85,62	16,8	12,9	0,7	3	59	1,63	27596	2	7	16,86227156
61	07/04/2014	7:48:34	83,28	16,9	11,7	0	1	62	2,78	28114	1	8	16,90777054
38	07/04/2014	7:49:56	84,7	17,2	11,8	0,3	3	59	1,63	28196	2	7	17,30183024
61	07/04/2014	7:58:34	81,39	17,9	9	0	1	62	2,78	28714	1	8	18,01643024
38	07/04/2014	7:59:56	82,54	17,8	8,2	1	3	59	1,63	28796	2	7	17,93744538
61	07/04/2014	8:08:34	81,87	17,2	3,6	0	1	62	2,78	29314	1	8	17,21278885
38	07/04/2014	8:09:56	82,57	16,6	6,1	0,9	3	59	1,63	29396	2	7	16,54002603
61	07/04/2014	8:18:34	84,6	17,5	8,1	0,1	1	62	2,78	29914	2	8	17,65178059
38	07/04/2014	8:19:56	81,18	17,9	3,4	0	3	59	1,63	29996	1	7	18,00928944
61	07/04/2014	8:28:34	79,38	18,9	0,6	0,1	1	62	2,78	30514	2	8	19,13202705
38	07/04/2014	8:29:56	80,3	18,7	4,7	0,7	3	59	1,63	30596	2	7	18,92736795
61	07/04/2014	8:38:34	79,94	19,1	2,3	0,1	1	62	2,78	31114	2	8	19,39406733
38	07/04/2014	8:39:56	78,76	19	10,1	0,3	3	59	1,63	31196	2	7	19,22804404
61	07/04/2014	8:48:34	77,33	19,9	3,6	0,1	1	62	2,78	31714	2	8	20,25697108
38	07/04/2014	8:49:56	79,2	18,8	13,4	0,4	3	59	1,63	31796	2	7	19,00562703
61	07/04/2014	8:58:34	77,33	19,9	9,7	0	1	62	2,78	32314	1	8	20,25697108
38	07/04/2014	8:59:56	77,89	19,7	9,5	0,5	3	59	1,63	32396	2	7	20,03737093
61	07/04/2014	9:08:33	77,33	19,9	4,3	0,3	1	62	2,78	32913	2	8	20,25697108
38	07/04/2014	9:09:56	74,93	19,8	5,3	0,7	3	59	1,63	32996	2	7	20,03469619
61	07/04/2014	9:18:32	77,33	19,9	11,2	0	1	62	2,78	33512	1	8	20,25697108
38	07/04/2014	9:19:56	72,93	20,6	7,2	0,2	3	59	1,63	33596	2	7	20,91504303
61	07/04/2014	9:28:31	77,33	19,9	7,3	0	1	62	2,78	34111	1	8	20,25697108
38	07/04/2014	9:29:56	72,87	20,7	3	0	3	59	1,63	34196	1	7	21,03407138
61	07/04/2014	9:38:30	77,33	19,9	8,2	0,4	1	62	2,78	34710	2	8	20,25697108
38	07/04/2014	9:39:56	67,99	21,3	4,8	0,4	3	59	1,63	34796	2	7	21,53270071
61	07/04/2014	9:48:29	77,33	19,9	2,6	0,4	1	62	2,78	35309	2	8	20,25697108
38	07/04/2014	9:49:56	66,1	22,3	3,6	0,1	3	59	1,63	35396	2	7	22,6561564
61	07/04/2014	9:58:28	77,33	19,9	2,1	0,2	1	62	2,78	35908	2	8	20,25697108
38	07/04/2014	9:59:56	62,3	23,5	4,6	0,9	3	59	1,63	35996	2	7	23,92313379
61	07/04/2014	10:08:27	77,33	19,9	4,3	0,1	1	62	2,78	36507	2	8	20,25697108
38	07/04/2014	10:09:56	63,7	23,5	2,7	0,7	3	59	1,63	36596	2	7	24,00888246
61	07/04/2014	10:18:26	77,33	19,9	2,9	0,1	1	62	2,78	37106	2	8	20,25697108
38	07/04/2014	10:19:56	62,7	23,6	2,9	1	3	59	1,63	37196	2	7	24,07251522
61	07/04/2014	10:28:25	77,33	19,9	3,1	0,2	1	62	2,78	37705	2	8	20,25697108
38	07/04/2014	10:29:56	62,53	23,4	2,1	0,8	3	59	1,63	37796	2	7	23,81269442
61	07/04/2014	10:38:24	77,33	19,9	5,1	0,2	1	62	2,78	38304	2	8	20,25697108
38	07/04/2014	10:39:56	64,11	23,8	5,2	0,7	3	59	1,63	38396	2	7	24,41326613
61	07/04/2014	10:48:23	77,33	19,9	4,3	0,2	1	62	2,78	38903	2	8	20,25697108
38	07/04/2014	10:49:56	64,32	21,9	6,4	1	3	59	1,63	38996	2	7	22,07565899
61	07/04/2014	10:58:22	77,33	19,9	4,3	0,3	1	62	2,78	39502	2	8	20,25697108
38	07/04/2014	10:59:56	62,89	23,2	6,6	0,9	3	59	1,63	39596	2	7	23,58600946
61	07/04/2014	11:08:21	77,33	19,9	1,6	0,2	1	62	2,78	40101	2	8	20,25697108
38	07/04/2014	11:09:56	59,91	22,9	8,2	0,9	3	59	1,63	40196	2	7	23,04775069
61	07/04/2014	11:18:20	77,33	19,9	1	0,3	1	62	2,78	40700	2	8	20,25697108
38	07/04/2014	11:19:56	60,28	23,1	6,4	0,7	3	59	1,63	40796	2	7	23,31126188
61	07/04/2014	11:28:19	77,33	19,9	2,3	0,2	1	62	2,78	41299	2	8	20,25697108
38	07/04/2014	11:29:56	58,48	24,6	10,3	0,8	3	59	1,63	41396	2	7	25,05177962
61	07/04/2014	11:38:18	77,33	19,9	0	0	1	62	2,78	41898	1	8	20,25697108
38	07/04/2014	11:39:56	53,7	26,6	7,2	0,9	3	59	1,63	41996	2	7	27,23310544
61	07/04/2014	11:48:17	77,33	19,9	1,6	0,1	1	62	2,78	42497	2	8	20,25697108
38	07/04/2014	11:49:56	54,11	25,9	6,2	0,4	3	59	1,63	42596	2	7	26,37280392
61	07/04/2014	11:58:16	50,18	26,9	1,3	0,2	1	62	2,78	43096	2	8	27,32037261
38	07/04/2014	11:59:56	54,25	25,1	7,6	0,9	3	59	1,63	43196	2	7	25,38259526
61	07/04/2014	12:08:16	49,95	28,6	0,7	0	1	62	2,78	43696	1	8	29,50402964
38	07/04/2014	12:09:56	54,81	26,6	6,3	0,6	3	59	1,63	43796	2	7	27,32620745
61	07/04/2014	12:18:16	47,76	29	0,4	0	1	62	2,78	44296	1	8	29,80618352
38	07/04/2014	12:19:56	50,74	26,4	9	0	3	59	1,63	44396	1	7	26,73740237
61	07/04/2014	12:28:16	49,45	28,5	0	0	1	62	2,78	44896	1	8	29,32026679
38	07/04/2014	12:29:56	53,19	26,8	10,4	0,2	3	59	1,63	44996	2	7	27,44791717
61	07/04/2014	12:38:16	42,58	30	0	0	1	62	2,78	45496	1	8	30,54758551
38	07/04/2014	12:39:56	49,83	27,2	9,5	0,2	3	59	1,63	45596	2	7	27,67083268
61	07/04/2014	12:48:16	51,9	27,8	0	0	1	62	2,78	46096	1	8	28,63651042
38	07/04/2014	12:49:56	50,4	26,7	9,6	0,1	3	59	1,63	46196	2	7	27,08638386
61	07/04/2014	12:58:16	42,8	31,6	0	0	1	62	2,78	46696	1	8	32,71360082
38	07/04/2014	12:59:56	49,14	27,9	7,6	0,1	3	59	1,63	46796	2	7	28,50586076
61	07/04/2014	13:08:16	44,2	30,4	0	0	1	62	2,78	47296	1	8	31,26584948
38	07/04/2014	13:09:56	47,8	28,2	9,4	0,5	3	59	1,63	47396	2	7	28,76536516
61	07/04/2014	13:18:16	42,93	32,2	0	0	1	62	2,78	47896	1	8	33,56780852
38	07/04/2014	13:19:56	46,63	28,7	10,5	0,3	3	59	1,63	47996	2	7	29,29605034
61	07/04/2014	13:28:16	40,42	33,8	0	0	1	62	2,78	48496	1	8	35,45566682
38	07/04/2014	13:29:56	44,49	28,6	10,9	0,4	3	59	1,63	48596	2	7	28,95386572
61	07/04/2014	13:38:16	41,83	30,4	0	0	1	62	2,78	49096	1	8	30,981313
38	07/04/2014	13:39:56	46,94	29,4	7,9	0	3	59	1,63	49196	1	7	30,24814116
61	07/04/2014	13:48:16	39,12	32,3	0	0	1	62	2,78	49696	1	8	33,14889074
61	07/04/2014	13:58:16	38,27	31,4	0	0	1	62	2,78	50296	1	8	31,84217236
61	07/04/2014	14:08:16	41,8	30,5	0	0	1	62	2,78	50896	1	8	31,10852012
61	07/04/2014	14:18:16	44,2	30,1	0	0,2	1	62	2,78	51496	2	8	30,86615864
61	07/04/2014	14:28:16	40,54	29,8	0	0,2	1	62	2,78	52096	2	8	30,06309019
61	07/04/2014	14:38:16	38,4	30,5	0	0	1	62	2,78	52696	1	8	30,70633141
61	07/04/2014	14:48:16	42,24	31,1	0	0	1	62	2,78	53296	1	8	31,95912397
61	07/04/2014	14:58:16	41,13	30,4	0	0,5	1	62	2,78	53896	2	8	30,8984216
61	07/04/2014	15:08:16	42,4	29,5	0	0	1	62	2,78	54496	1	8	29,88364732
61	07/04/2014	15:18:16	41,59	31,5	0	0,1	1	62	2,78	55096	2	8	32,41233688
61	07/04/2014	15:28:16	41,83	30,1	0	0	1	62	2,78	55696	1	8	30,5914024
61	07/04/2014	15:38:16	41,97	30,8	0	0	1	62	2,78	56296	1	8	31,52459072
61	07/04/2014	15:48:16	41,57	30,5	0	0,1	1	62	2,78	56896	2	8	31,0809146
61	07/04/2014	15:58:16	47,53	26,8	0	0	1	62	2,78	57496	1	8	26,97532751
61	07/04/2014	16:08:16	45,82	28,3	0	0,2	1	62	2,78	58096	2	8	28,70256029
61	07/04/2014	16:18:16	43,77	29,1	0	0	1	62	2,78	58696	1	8	29,51739857
61	07/04/2014	16:28:16	41,52	29,4	0	0,6	1	62	2,78	59296	2	8	29,66299335
61	07/04/2014	16:38:16	44,23	28,1	0	0	1	62	2,78	59896	1	8	28,30066952
61	07/04/2014	16:48:16	44,82	28,6	0,9	0,1	1	62	2,78	60496	2	8	28,98642809
61	07/04/2014	16:58:16	46,41	25,1	0,4	0	1	62	2,78	61096	1	8	24,84737852
38	08/04/2014	6:19:56	84,39	14,8	7,3	0	3	60	1,63	22796	1	7	14,54660654
38	08/04/2014	6:29:56	84,48	14,5	12,6	0,1	3	60	1,63	23396	2	7	14,21401087
38	08/04/2014	6:39:56	85,57	14,3	9,4	0	3	60	1,63	23996	1	7	14,01592727
38	08/04/2014	6:49:56	86,16	13	10,1	0,3	3	60	1,63	24596	2	7	12,59599783
38	08/04/2014	6:59:56	85,43	14,8	14,8	1	3	60	1,63	25196	2	7	14,571084
38	08/04/2014	7:09:56	82,76	15,2	7,4	0	3	60	1,63	25796	1	7	14,95539645
38	08/04/2014	7:19:56	81,52	15,6	9,5	0,5	3	60	1,63	26396	2	7	15,37362959
38	08/04/2014	7:29:56	82,64	15	6	0	3	60	1,63	26996	1	7	14,72866966
38	08/04/2014	7:39:56	85,71	14,4	2,3	0	3	60	1,63	27596	1	7	14,13038489
38	08/04/2014	7:49:56	88,33	14,6	4,1	0,1	3	60	1,63	28196	2	7	14,41431112
38	08/04/2014	7:59:56	83,7	16,7	6	0,6	3	60	1,63	28796	2	7	16,68860698
38	08/04/2014	8:09:56	83,59	16,3	5,1	0	3	60	1,63	29396	1	7	16,22456307
38	08/04/2014	8:19:56	85,55	16,8	3,7	0	3	60	1,63	29996	1	7	16,86015481
38	08/04/2014	8:29:56	82,82	18,3	1,3	0,7	3	60	1,63	30596	2	7	18,54132951
38	08/04/2014	8:39:56	84,53	17,9	2,1	0,4	3	60	1,63	31196	2	7	18,1240004
38	08/04/2014	8:49:56	81,23	19,1	2,4	0	3	60	1,63	31796	1	7	19,44476474
38	08/04/2014	8:59:56	79,46	19,4	3,2	0,6	3	60	1,63	32396	2	7	19,7378433
38	08/04/2014	9:09:56	70,61	21,3	6,6	0,3	3	60	1,63	32996	2	7	21,66011374
38	08/04/2014	9:19:56	68,78	20,8	2,8	0,2	3	60	1,63	33596	2	7	20,96747722
38	08/04/2014	9:29:56	65,7	21,5	6,6	0,9	3	60	1,63	34196	2	7	21,66271785
38	08/04/2014	9:39:56	60,4	23,2	4,6	0	3	60	1,63	34796	1	7	23,44010847
38	08/04/2014	9:49:56	57,97	24,5	4,6	0,6	3	60	1,63	35396	2	7	24,89231898
38	08/04/2014	9:59:56	53,88	25,6	7	0,2	3	60	1,63	35996	2	7	25,9780108
38	08/04/2014	10:09:56	58,91	24,8	5	0,8	3	60	1,63	36596	2	7	25,33337738
38	08/04/2014	10:19:56	54,37	25,3	6,9	0,8	3	60	1,63	37196	2	7	25,63933968
38	08/04/2014	10:29:56	55,54	26,5	5,4	0,9	3	60	1,63	37796	2	7	27,25742591
38	08/04/2014	10:39:56	52,79	26,9	6,7	0,8	3	60	1,63	38396	2	7	27,54273918
38	08/04/2014	10:49:56	49,89	27,6	4,6	0,4	3	60	1,63	38996	2	7	28,18831806
38	08/04/2014	10:59:56	50,8	26,9	7,5	0	3	60	1,63	39596	1	7	27,37280884
38	08/04/2014	11:09:56	49,85	28,1	7,3	0,9	3	60	1,63	40196	2	7	28,83385944
38	08/04/2014	11:19:56	52,38	26,2	7,5	0,3	3	60	1,63	40796	2	7	26,61649054
38	08/04/2014	11:29:56	55,2	25,7	15,2	0,7	3	60	1,63	41396	2	7	26,20300444
38	08/04/2014	11:39:56	52,8	27,7	10,9	0	3	60	1,63	41996	1	7	28,58965859
38	08/04/2014	11:49:56	55,45	25	9,5	0,3	3	60	1,63	42596	2	7	25,34258317
38	08/04/2014	11:59:56	59,12	24,6	15	0,2	3	60	1,63	43196	2	7	25,09536994
38	08/04/2014	12:09:56	56,97	24,3	9,1	0,4	3	60	1,63	43796	2	7	24,57852117
38	08/04/2014	12:19:56	58,26	23,2	13,8	0,3	3	60	1,63	44396	2	7	23,31647246
38	08/04/2014	12:29:56	62,15	22,2	8,1	0,8	3	60	1,63	44996	2	7	22,32513268
38	08/04/2014	12:39:56	63,54	22	14,1	0,3	3	60	1,63	45596	2	7	22,15635312
38	08/04/2014	12:49:56	64,42	22,5	10,9	0,9	3	60	1,63	46196	2	7	22,81046209
38	08/04/2014	12:59:56	64,5	22,7	13,2	0	3	60	1,63	46796	1	7	23,06076221
38	08/04/2014	13:09:56	61,93	23,9	16	0,4	3	60	1,63	47396	2	7	24,40026057
38	08/04/2014	13:19:56	56,57	25,2	9,8	0,5	3	60	1,63	47996	2	7	25,67250169
38	08/04/2014	13:29:56	56,63	25,5	8,7	0,3	3	60	1,63	48596	2	7	26,05678505
38	08/04/2014	13:39:56	54,93	25,5	8,4	0,1	3	60	1,63	49196	2	7	25,9303843
38	08/04/2014	13:49:56	57	24,3	7,7	0	3	60	1,63	49796	1	7	24,58046942
38	08/04/2014	13:59:56	59,63	23,7	6,2	0	3	60	1,63	50396	1	7	24,00734415
38	08/04/2014	14:09:56	59,41	24	8,8	0	3	60	1,63	50996	1	7	24,36446946
38	08/04/2014	14:19:56	55,26	26	15,1	0,1	3	60	1,63	51596	2	7	26,58952446
38	08/04/2014	14:29:56	55,53	25,3	13,5	0	3	60	1,63	52196	1	7	25,72308417
38	08/04/2014	14:39:56	53,87	26,7	13,7	0	3	60	1,63	52796	1	7	27,37646638
38	08/04/2014	14:49:56	60,49	24,3	9,8	0	3	60	1,63	53396	1	7	24,80969391
38	08/04/2014	14:59:56	58,54	24,6	9,8	0	3	60	1,63	53996	1	7	25,0558586
38	08/04/2014	15:09:56	60,46	24	11,4	0	3	60	1,63	54596	1	7	24,43149839
10	11/04/2014	13:27:07	46,71	28,6	0	0,1	5	2	2,12	48427	2	1	29,17463768
51	11/04/2014	13:27:37	48,37	26,4	12,9	0	3	60	2,12	48457	1	7	26,54977175
10	11/04/2014	13:37:06	50,1	24,4	1,1	0,2	5	2	2,12	49026	2	1	24,2605882
51	11/04/2014	13:37:36	49,64	26,7	10,8	0	3	60	2,12	49056	1	7	27,02382825
10	11/04/2014	13:47:05	49,9	24,8	0,5	0	5	2	2,12	49625	1	1	24,72283704
51	11/04/2014	13:47:35	52,16	24,6	10,3	0	3	60	2,12	49655	1	7	24,63101984
10	11/04/2014	13:57:04	48,46	25,8	0,8	0,2	5	2	2,12	50224	2	1	25,82461202
51	11/04/2014	13:57:34	48,76	26,6	10,2	0,1	3	60	2,12	50254	2	7	26,82768803
10	11/04/2014	14:07:03	51,63	25,4	2,4	0,2	5	2	2,12	50823	2	1	25,56651387
51	11/04/2014	14:07:33	53,37	25,2	12	0	3	60	2,12	50853	1	7	25,44419036
10	11/04/2014	14:17:02	54,5	24	0,4	0,1	5	2	2,12	51422	2	1	24,05690831
51	11/04/2014	14:17:32	56,9	23,4	9,3	0,1	3	60	2,12	51452	2	7	23,47873955
10	11/04/2014	14:27:01	55,5	24,2	0,1	0,1	5	2	2,12	52021	2	1	24,36161772
51	11/04/2014	14:27:31	56,68	23,8	11	0,2	3	60	2,12	52051	2	7	23,94890828
10	11/04/2014	14:37:00	53,44	23	0,5	0	5	2	2,12	52620	1	1	22,80978748
51	11/04/2014	14:37:30	56,27	24	10,5	0,1	3	60	2,12	52650	2	7	24,16665886
10	11/04/2014	14:46:59	52,77	24	1,6	0,1	5	2	2,12	53219	2	1	23,95086971
51	11/04/2014	14:47:29	56,92	24,2	9,2	0,4	3	60	2,12	53249	2	7	24,45228103
10	11/04/2014	14:56:58	51,29	25,9	2	0,2	5	2	2,12	53818	2	1	26,15754062
51	11/04/2014	14:57:28	50,7	26,1	9,5	0	3	60	2,12	53848	1	7	26,36046969
10	11/04/2014	15:06:57	52,3	26,4	2	0,1	5	2	2,12	54417	2	1	26,86269858
51	11/04/2014	15:07:27	55,45	25	8,7	0	3	60	2,12	54447	1	7	25,34258317
10	11/04/2014	15:16:56	63,59	20,7	0,1	0	5	2	2,12	55016	1	1	20,6169361
51	11/04/2014	15:17:26	59,97	22,7	8,4	0	3	60	2,12	55046	1	7	22,80996187
10	11/04/2014	15:26:55	61,28	22,7	0	0,1	5	2	2,12	55615	2	1	22,88179722
51	11/04/2014	15:27:25	59,95	22,6	8,4	0,2	3	60	2,12	55645	2	7	22,68876099
10	11/04/2014	15:36:54	64,19	21,6	0,7	0	5	2	2,12	56214	1	1	21,70876288
51	11/04/2014	15:37:24	60,67	22,3	9	0,1	3	60	2,12	56244	2	7	22,36775238
10	11/04/2014	15:46:53	62,69	21,9	0,8	0	5	2	2,12	56813	1	1	21,99310721
51	11/04/2014	15:47:23	63,82	21,9	7,7	0	3	60	2,12	56843	1	7	22,05025441
10	11/04/2014	15:56:52	63,47	21,1	1,3	0	5	2	2,12	57412	1	1	21,08090664
51	11/04/2014	15:57:22	64,46	21,5	8,3	0	3	60	2,12	57442	1	7	21,60234598
10	11/04/2014	16:06:51	63,48	21,7	1,5	0	5	2	2,12	58011	1	1	21,79339504
51	11/04/2014	16:07:21	65,52	20,5	7,9	0	3	60	2,12	58041	1	7	20,46676519
10	11/04/2014	16:16:50	63,55	21,4	1,6	0,1	5	2	2,12	58610	2	1	21,43946028
51	11/04/2014	16:17:20	65,41	21,9	6,2	0	3	60	2,12	58640	1	7	22,1312916
10	11/04/2014	16:26:49	63,89	20,5	1,3	0	5	2	2,12	59209	1	1	20,39659482
51	11/04/2014	16:27:19	64,81	21,2	8,1	0	3	60	2,12	59239	1	7	21,26146548
10	11/04/2014	16:36:48	61,47	20,5	1,1	0	5	2	2,12	59808	1	1	20,29357072
51	11/04/2014	16:37:18	64,9	20	7,6	0	3	60	2,12	59838	1	7	19,8580709
10	11/04/2014	16:46:47	65,78	20,2	1,2	0	5	2	2,12	60407	1	1	20,12674868
51	11/04/2014	16:47:17	68,21	19,1	6,1	0	3	60	2,12	60437	1	7	18,94716251
10	11/04/2014	16:56:46	66,21	19,3	1,1	0,1	5	2	2,12	61006	2	1	19,10251859
51	11/04/2014	16:57:16	65,76	20	6	0	3	60	2,12	61036	1	7	19,89303703
10	11/04/2014	17:06:45	66,46	19,2	1	0	5	2	2,12	61605	1	1	18,99718517
51	11/04/2014	17:07:15	67,87	18,9	6,8	0	3	60	2,12	61635	1	7	18,70504
10	11/04/2014	17:16:44	68,23	18,9	1,3	0	5	2	2,12	62204	1	1	18,71803117
51	11/04/2014	17:17:14	68,13	18,9	6,2	0	3	60	2,12	62234	1	7	18,71442013
10	11/04/2014	17:26:43	69,17	19,1	0,5	0	5	2	2,12	62803	1	1	18,98277395
51	11/04/2014	17:27:13	68,98	18,2	6,3	0	3	60	2,12	62833	1	7	17,94551371
10	11/04/2014	17:36:42	69,72	18,1	0,9	0	5	3	2,12	63402	1	1	17,85654287
10	11/04/2014	17:46:41	69,68	18,5	0,2	0	5	3	2,12	64001	1	1	18,31109717
10	11/04/2014	17:56:40	70,92	18,1	1,2	0	5	3	2,12	64600	1	1	17,8962745
10	11/04/2014	18:06:39	74,36	17,5	1	0	5	3	2,12	65199	1	1	17,32301536
10	11/04/2014	18:16:38	73,57	18,4	0,4	0	5	3	2,12	65798	1	1	18,33124415
10	11/04/2014	18:26:37	75,45	17,7	1,6	0	5	3	2,12	66397	1	1	17,58670506
10	11/04/2014	18:36:36	80,97	16,8	1,2	0	5	3	2,12	66996	1	1	16,72302122
10	11/04/2014	18:46:35	80,73	17,2	0,6	0	5	3	2,12	67595	1	1	17,17722939
10	11/04/2014	18:56:34	82,53	16,5	0,8	0	5	3	2,12	68194	1	1	16,42392886
10	11/04/2014	19:06:33	82,87	16,4	0,2	0	5	3	2,12	68793	1	1	16,318893
10	11/04/2014	19:16:32	84,19	15,6	0,5	0	5	3	2,12	69392	1	1	15,44243377
10	11/04/2014	19:26:31	84,5	15,3	0,1	0,1	5	3	2,12	69991	2	1	15,11096208
10	11/04/2014	19:36:30	89,9	14	0,1	0	5	3	2,12	70590	1	1	13,77639287
10	11/04/2014	19:46:29	91,2	14	0,3	0	5	3	2,12	71189	1	1	13,80470754
10	11/04/2014	19:56:28	90,61	13,6	0,3	0	5	3	2,12	71788	1	1	13,34525716
10	11/04/2014	20:06:27	89,34	15,7	0,1	0	5	3	2,12	72387	1	1	15,6924638
10	11/04/2014	20:16:26	86,54	15,9	0,2	0	5	3	2,12	72986	1	1	15,84706492
10	11/04/2014	20:26:25	89,59	14,7	1	0,1	5	3	2,12	73585	2	1	14,55675128
10	11/04/2014	20:36:24	88,94	13,4	1,2	0	5	3	2,12	74184	1	1	13,08942867
10	11/04/2014	20:46:23	86,69	14,2	1,5	0	5	3	2,12	74783	1	1	13,92938753
10	11/04/2014	20:56:22	90,14	13,3	1,2	0	5	3	2,12	75382	1	1	13,00289472
10	11/04/2014	21:06:21	92,41	13,2	0,7	0	5	3	2,12	75981	1	1	12,93724431
10	11/04/2014	21:16:20	91,26	12,6	1,1	0	5	3	2,12	76580	1	1	12,25333483
10	11/04/2014	21:26:19	88,82	14,2	0,6	0	5	3	2,12	77179	1	1	13,97644485
10	11/04/2014	21:36:18	88,51	13,7	1,1	0	5	3	2,12	77778	1	1	13,41272173
10	11/04/2014	21:46:17	88,99	13,1	2,3	0	5	3	2,12	78377	1	1	12,75971879
10	11/04/2014	21:56:16	92,46	13	1,9	0	5	3	2,12	78976	1	1	12,71658682
10	11/04/2014	22:06:15	87,19	14,7	1,1	0	5	3	2,12	79575	1	1	14,50019003
10	11/04/2014	22:16:14	87,77	14,5	2,7	0	5	3	2,12	80174	1	1	14,2889768
10	11/04/2014	22:26:13	87,59	14,2	3,6	0	5	3	2,12	80773	1	1	13,94922373
10	11/04/2014	22:36:12	88,11	15	3,6	0	5	3	2,12	81372	1	1	14,86088719
10	11/04/2014	22:46:11	85,15	14,7	3,7	0	5	3	2,12	81971	1	1	14,45253016
10	11/04/2014	22:56:10	87,94	14,8	3,7	0	5	3	2,12	82570	1	1	14,63057751
10	11/04/2014	23:06:09	88,19	14,3	4,9	0	5	3	2,12	83169	1	1	14,07433514
10	11/04/2014	23:16:08	93,41	13,7	3,6	0	5	3	2,12	83768	1	1	13,51568718
10	11/04/2014	23:26:07	93,15	14,5	2,1	0	5	3	2,12	84367	1	1	14,4136434
10	11/04/2014	23:36:06	86,1	15,4	1,8	0	5	3	2,12	84966	1	1	15,26455105
10	11/04/2014	23:46:05	86,94	15,3	3	0	5	3	2,12	85565	1	1	15,17226077
10	11/04/2014	23:56:04	92,37	14,3	2,5	0	5	3	2,12	86164	1	1	14,16874737
10	12/04/2014	0:06:03	89,97	15,5	2,3	0	5	3	2,12	363	1	1	15,47882506
10	12/04/2014	0:16:02	89,5	15,8	3,3	0	5	3	2,12	962	1	1	15,81221801
10	12/04/2014	0:26:01	87,87	15,6	4,4	0,1	5	3	2,12	1561	2	1	15,53850856
10	12/04/2014	0:36:00	90,86	15,4	3	0	5	3	2,12	2160	1	1	15,38697293
10	12/04/2014	0:45:59	86,6	16,4	4,1	0	5	3	2,12	2759	1	1	16,42584926
10	12/04/2014	0:55:58	91,99	14,4	5	0	5	3	2,12	3358	1	1	14,27321977
10	12/04/2014	1:05:57	93,21	14,2	2,8	0	5	3	2,12	3957	1	1	14,074646
10	12/04/2014	1:15:56	92,18	14,6	1,5	0	5	3	2,12	4556	1	1	14,50457179
10	12/04/2014	1:25:55	90,36	14,9	1,6	0	5	3	2,12	5155	1	1	14,80219451
10	12/04/2014	1:35:54	92,82	14,5	1,3	0	5	3	2,12	5754	1	1	14,40592279
10	12/04/2014	1:45:53	90,17	15,4	1,1	0	5	3	2,12	6353	1	1	15,36908346
10	12/04/2014	1:55:52	90,63	14,6	1,7	0	5	3	2,12	6952	1	1	14,4680725
10	12/04/2014	2:05:51	87,44	15,9	1	0	5	3	2,12	7551	1	1	15,87154804
10	12/04/2014	2:15:50	89,6	14,8	1,8	0	5	3	2,12	8150	1	1	14,67024733
10	12/04/2014	2:25:49	87,71	15,2	1,6	0	5	3	2,12	8749	1	1	15,07797925
10	12/04/2014	2:35:48	88,17	15,6	1,8	0	5	3	2,12	9348	1	1	15,54640395
10	12/04/2014	2:45:47	88,33	15,3	1,9	0	5	3	2,12	9947	1	1	15,20745021
10	12/04/2014	2:55:46	87,1	16,4	1,6	0	5	3	2,12	10546	1	1	16,44031342
10	12/04/2014	3:05:45	87,39	15,6	2,1	0	5	3	2,12	11145	1	1	15,5258957
10	12/04/2014	3:15:44	88,72	15,2	2,1	0	5	3	2,12	11744	1	1	15,1032911
10	12/04/2014	3:25:43	88,47	15,8	1,6	0	5	3	2,12	12343	1	1	15,78432038
10	12/04/2014	3:35:42	89,66	15,1	1,5	0	5	3	2,12	12942	1	1	15,0127989
10	12/04/2014	3:45:41	88,44	15,6	0,9	0	5	3	2,12	13541	1	1	15,55351793
10	12/04/2014	3:55:40	87,98	15,7	1,2	0	5	3	2,12	14140	1	1	15,65613064
10	12/04/2014	4:05:39	89,84	15,4	0,8	0	5	3	2,12	14739	1	1	15,36054477
10	12/04/2014	4:15:38	89,1	15,5	1,7	0	5	3	2,12	15338	1	1	15,45607435
10	12/04/2014	4:25:37	87,35	15,5	2,6	0	5	3	2,12	15937	1	1	15,41054935
10	12/04/2014	4:35:36	91,13	14,2	1,9	0	5	3	2,12	16536	1	1	14,0279147
10	12/04/2014	4:45:35	86,84	15,1	1,9	0	5	3	2,12	17135	1	1	14,9429897
10	12/04/2014	4:55:34	90,27	14,5	1,4	0	5	3	2,12	17734	1	1	14,34658803
10	12/04/2014	5:05:33	90,9	14,1	0,8	0	5	3	2,12	18333	1	1	13,91036637
10	12/04/2014	5:15:32	87,44	15,6	0,8	0	5	3	2,12	18932	1	1	15,5272084
10	12/04/2014	5:25:31	86,13	15,7	1,2	0	5	3	2,12	19531	1	1	15,6070253
10	12/04/2014	5:35:30	86,1	15,9	1,1	0	5	3	2,12	20130	1	1	15,83512807
10	12/04/2014	5:45:29	85,73	15,8	1,8	0	5	3	2,12	20729	1	1	15,71066963
10	12/04/2014	5:55:28	87,12	15,2	2,2	0	5	3	2,12	21328	1	1	15,06324001
10	12/04/2014	6:05:27	86,45	16,2	1,5	0	5	3	2,12	21927	1	1	16,19004526
10	12/04/2014	6:15:26	85,29	15,7	1,8	0	5	3	2,12	22526	1	1	15,58485037
10	12/04/2014	6:25:25	85,59	16,1	1,6	0	5	3	2,12	23125	1	1	16,05078177
10	12/04/2014	6:35:24	84,9	16,8	1,4	0	5	3	2,12	23724	1	1	16,84052912
10	12/04/2014	6:45:23	82,73	16,7	2	0	5	3	2,12	24323	1	1	16,65992557
10	12/04/2014	6:55:22	81,28	17,2	1,7	0	5	3	2,12	24922	1	1	17,19436307
10	12/04/2014	7:05:21	83,4	16,5	2,8	0	5	3	2,12	25521	1	1	16,44899844
10	12/04/2014	7:15:20	79,8	17,7	3,8	0	5	3	2,12	26120	1	1	17,7286551
10	12/04/2014	7:25:19	81,65	18	5,5	0	5	3	2,12	26719	1	1	18,14338571
10	12/04/2014	7:35:18	80,1	17,9	5,6	0,1	5	3	2,12	27318	2	1	17,97267135
10	12/04/2014	7:45:17	79,35	16,9	4,8	0	5	3	2,12	27917	1	1	16,78963198
10	12/04/2014	7:55:16	77,29	17,8	4,2	0,1	5	3	2,12	28516	2	1	17,7621957
10	12/04/2014	8:05:15	75,16	18,2	4	0	5	3	2,12	29115	1	1	18,15440431
10	12/04/2014	8:15:14	78,3	18,9	3,6	0	5	3	2,12	29714	1	1	19,0909506
10	12/04/2014	8:25:13	77,42	19	4	0	5	3	2,12	30313	1	1	19,17662971
10	12/04/2014	8:35:12	78,59	17,8	4,2	0,1	5	3	2,12	30912	2	1	17,8052044
10	12/04/2014	8:45:11	72,76	19,7	3,7	0	5	3	2,12	31511	1	1	19,8257188
10	12/04/2014	8:55:10	75,41	18,6	3,5	0,1	5	3	2,12	32110	2	1	18,62947408
10	12/04/2014	9:05:09	68,83	21,2	2,8	0	5	3	2,12	32709	1	1	21,45202414
10	12/04/2014	9:15:08	72,55	20,3	2,4	0,1	5	3	2,12	33308	2	1	20,53488666
10	12/04/2014	9:25:07	70,12	20,7	2,3	0,3	5	3	2,12	33907	2	1	20,90831224
10	12/04/2014	9:35:06	73,84	19,6	2,5	0	5	3	2,12	34506	1	1	19,75057466
10	12/04/2014	9:45:05	74,58	19,2	2,5	0	5	3	2,12	35105	1	1	19,30490728
10	12/04/2014	9:55:04	68,55	21	2,5	0	5	3	2,12	35704	1	1	21,19720096
10	12/04/2014	10:05:03	66,53	22,2	3,2	0,2	5	3	2,12	36303	2	1	22,5562458
10	12/04/2014	10:15:02	61,75	22	3,2	0,2	5	3	2,12	36902	2	1	22,06505084
10	12/04/2014	10:25:01	63,18	22,2	2,6	0,4	5	3	2,12	37501	2	1	22,37895869
10	12/04/2014	10:35:00	60,88	23,5	1,9	0	5	3	2,12	38100	1	1	23,83689791
10	12/04/2014	10:44:59	60,83	22,9	3,1	0	5	3	2,12	38699	1	1	23,09934834
10	12/04/2014	10:54:58	57,11	22,5	2,8	0,1	5	3	2,12	39298	2	1	22,41882489
10	12/04/2014	11:04:57	57,1	23,1	2,3	0,1	5	3	2,12	39897	2	1	23,1304485
10	12/04/2014	11:14:56	54,2	24,6	2,3	0,3	5	3	2,12	40496	2	1	24,76489939
10	12/04/2014	11:24:55	53,18	25,1	2	0	5	3	2,12	41095	1	1	25,30779892
10	12/04/2014	11:34:54	51,12	25,4	1,4	0,1	5	3	2,12	41694	2	1	25,5301673
10	12/04/2014	11:44:53	51,4	27	2,6	0	5	3	2,12	42293	1	1	27,55164024
10	12/04/2014	11:54:52	52,38	26,7	3,2	0	5	3	2,12	42892	1	1	27,25101171
10	12/04/2014	12:04:51	47,9	28,2	1,8	0	5	3	2,12	43491	1	1	28,77502716
10	12/04/2014	12:14:50	47,31	27,1	2,2	0,1	5	3	2,12	44090	2	1	27,32871558
10	12/04/2014	12:24:49	49,4	25,8	1,8	0,1	5	3	2,12	44689	2	1	25,89362192
10	12/04/2014	12:34:48	48,17	26,8	0,6	0	5	3	2,12	45288	1	1	27,02776693
10	12/04/2014	12:44:47	50,49	25,4	0,9	0	5	3	2,12	45887	1	1	25,48544992
10	12/04/2014	12:54:46	46,88	28,4	1,7	0,1	5	3	2,12	46486	2	1	28,93346848
10	12/04/2014	13:04:45	46,75	28,6	1,4	0,4	5	3	2,12	47085	2	1	29,17865243
10	12/04/2014	13:14:44	46,57	26,9	0,3	0	5	3	2,12	47684	1	1	27,01988005
10	12/04/2014	13:24:43	46,22	27,8	0,9	0,3	5	3	2,12	48283	2	1	28,10802086
10	12/04/2014	13:34:42	50,26	24,9	0,4	0,2	5	3	2,12	48882	2	1	24,86620809
10	12/04/2014	13:44:41	49,34	26,1	0,1	0,1	5	3	2,12	49481	2	1	26,25619343
10	12/04/2014	13:54:40	48	25,7	0	0,6	5	3	2,12	50080	2	1	25,67048139
10	12/04/2014	14:04:39	42,74	29,3	0,4	0	5	3	2,12	50679	1	1	29,66481474
10	12/04/2014	14:14:38	45,15	28,1	1,9	0,1	5	3	2,12	51278	2	1	28,38631372
10	12/04/2014	14:24:37	50,73	27,5	1,5	0,1	5	3	2,12	51877	2	1	28,13582561
10	12/04/2014	14:34:36	49,8	27	0,8	0,3	5	3	2,12	52476	2	1	27,41459905
10	12/04/2014	14:44:35	46,84	28,1	0,8	0,2	5	3	2,12	53075	2	1	28,54531787
10	12/04/2014	14:54:34	49,28	26	0,7	0,2	5	3	2,12	53674	2	1	26,12901425
10	12/04/2014	15:04:33	57,16	24,1	0,1	0,1	5	3	2,12	54273	2	1	24,34484083
10	12/04/2014	15:14:32	58,1	24	0,2	0,1	5	3	2,12	54872	2	1	24,28146148
10	12/04/2014	15:24:31	60,77	21,4	0,2	0,2	5	3	2,12	55471	2	1	21,30792578
10	12/04/2014	15:34:30	65,86	20	0,4	0	5	3	2,12	56070	1	1	19,89711331
10	12/04/2014	15:44:29	74,41	19	0,4	0	5	3	2,12	56669	1	1	19,06232769
10	12/04/2014	15:54:28	82,13	17,9	0,1	0	5	3	2,12	57268	1	1	18,04164653
10	12/04/2014	16:04:27	83,82	17,6	1,2	0	5	3	2,12	57867	1	1	17,74413395
10	12/04/2014	16:14:26	82,17	18,3	0,3	0	5	3	2,12	58466	1	1	18,5179822
10	12/04/2014	16:24:25	81,68	18,9	1,7	0	5	3	2,12	59065	1	1	19,22019469
10	12/04/2014	16:34:24	80,19	19,5	2,9	0	5	3	2,12	59664	1	1	19,88934571
10	12/04/2014	16:44:23	80	19,8	5,7	0	5	3	2,12	60263	1	1	20,24867454
10	12/04/2014	16:54:22	78,53	19,9	7,6	0	5	3	2,12	60862	1	1	20,30835889
10	12/04/2014	17:04:21	78,66	20	7,2	0	5	3	2,12	61461	1	1	20,43660332
10	12/04/2014	17:14:20	80,6	19,3	5,5	0	5	3	2,12	62060	1	1	19,66248415
10	12/04/2014	17:24:19	78,32	20,3	4,4	0	5	3	2,12	62659	1	1	20,79124128
10	12/04/2014	17:34:18	78,52	19,9	4	0	5	4	2,12	63258	1	2	20,30792943
68	12/04/2014	17:34:26	82,8	18,2	5,4	0	1	59	1,63	63266	1	7	18,4211692
51	12/04/2014	17:34:48	80,57	19,4	10,4	0	3	62	2,12	63288	1	8	19,7829885
10	12/04/2014	17:44:17	81,82	18,3	4,3	0	5	4	2,12	63857	1	2	18,50543878
68	12/04/2014	17:44:25	83,68	16,2	4	0,1	1	59	1,63	63865	2	7	16,11245301
51	12/04/2014	17:44:47	79,4	18,4	9,9	0	3	62	2,12	63887	1	8	18,53747661
10	12/04/2014	17:54:16	84,88	17,5	2,5	0	5	4	2,12	64456	1	2	17,6609812
68	12/04/2014	17:54:24	85,79	16,4	2,6	0	1	59	1,63	64464	1	7	16,40248081
51	12/04/2014	17:54:46	81,36	18,4	6,5	0	3	62	2,12	64486	1	8	18,6080726
10	12/04/2014	18:04:15	80,99	18,8	1,5	0	5	4	2,12	65055	1	2	19,07326816
68	12/04/2014	18:04:23	83,27	18	2,3	0	1	59	1,63	65063	1	7	18,19944919
51	12/04/2014	18:04:45	80,45	18,8	9,5	0	3	62	2,12	65085	1	8	19,0528035
10	12/04/2014	18:14:14	82,38	17,2	2,9	0	5	4	2,12	65654	1	2	17,22875456
68	12/04/2014	18:14:22	81,78	17,2	2	0	1	59	1,63	65662	1	7	17,20997507
51	12/04/2014	18:14:44	79,93	18,6	8,7	0	3	62	2,12	65684	1	8	18,79425542
10	12/04/2014	18:24:13	81,93	18	1,7	0	5	4	2,12	66253	1	2	18,15304679
68	12/04/2014	18:24:21	84,22	17,5	1,6	0	1	59	1,63	66261	1	7	17,63931187
51	12/04/2014	18:24:43	81,91	18,4	7,4	0	3	62	2,12	66283	1	8	18,62799605
10	12/04/2014	18:34:12	81,41	17,9	2,7	0	5	4	2,12	66852	1	2	18,01711067
68	12/04/2014	18:34:20	86,36	16,9	2,6	0	1	59	1,63	66860	1	7	17,00176327
51	12/04/2014	18:34:42	82,26	18	9,1	0	3	62	2,12	66882	1	8	18,16444858
10	12/04/2014	18:44:11	84,47	17,7	1,9	0	5	4	2,12	67451	1	2	17,88416686
68	12/04/2014	18:44:19	86,54	17,4	1,7	0	1	59	1,63	67459	1	7	17,5969964
51	12/04/2014	18:44:41	84,1	18	15	0	3	62	2,12	67481	1	8	18,22832947
10	12/04/2014	18:54:10	82,64	17,7	4,5	0	5	4	2,12	68050	1	2	17,82284494
68	12/04/2014	18:54:18	86,31	16,7	3,1	0	1	59	1,63	68058	1	7	16,76636908
51	12/04/2014	18:54:40	82,13	17,8	15,7	0	3	62	2,12	68080	1	8	17,9236103
10	12/04/2014	19:04:09	85,6	17	3,4	0	5	4	2,12	68649	1	2	17,09550176
68	12/04/2014	19:04:17	86,72	16,5	2,9	0	1	59	1,63	68657	1	7	16,54551607
51	12/04/2014	19:04:39	84,32	17,5	8,7	0	3	62	2,12	68679	1	8	17,64259112
10	12/04/2014	19:14:08	86,72	16	2,2	0	5	4	2,12	69248	1	2	15,96695348
68	12/04/2014	19:14:16	86,47	16,1	2,4	0	1	59	1,63	69256	1	7	16,0752259
51	12/04/2014	19:14:38	83,42	17,1	6,9	0	3	62	2,12	69278	1	8	17,14470197
10	12/04/2014	19:24:07	86,13	15,9	2,8	0	5	4	2,12	69847	1	2	15,83594126
68	12/04/2014	19:24:15	88,63	15	4,6	0	1	59	1,63	69855	1	7	14,87360684
51	12/04/2014	19:24:37	85,99	15,8	11,3	0	3	62	2,12	69877	1	8	15,7176232
10	12/04/2014	19:34:06	87,89	16,1	1,6	0	5	4	2,12	70446	1	2	16,11485652
68	12/04/2014	19:34:14	86,27	16,4	3,3	0	1	59	1,63	70454	1	7	16,41631929
51	12/04/2014	19:34:36	85,45	16,1	7,7	0	3	62	2,12	70476	1	8	16,0469011
10	12/04/2014	19:44:05	91,92	14,2	2,3	0	5	4	2,12	71045	1	2	14,04562061
68	12/04/2014	19:44:13	90,74	14,3	3,5	0	1	59	1,63	71053	1	7	14,13175237
51	12/04/2014	19:44:35	87,9	15,4	6,7	0	3	62	2,12	71075	1	8	15,31057243
10	12/04/2014	19:54:04	90,86	14,7	1,5	0	5	4	2,12	71644	1	2	14,58689535
68	12/04/2014	19:54:12	88,79	15,9	2,4	0	1	59	1,63	71652	1	7	15,90844075
51	12/04/2014	19:54:34	85,49	16,2	10,7	0	3	62	2,12	71674	1	8	16,16305291
10	12/04/2014	20:04:03	90,5	15	1	0	5	4	2,12	72243	1	2	14,91956334
68	12/04/2014	20:04:11	87,79	15,5	2,1	0	1	59	1,63	72251	1	7	15,42196568
51	12/04/2014	20:04:33	86,88	15,8	6,5	0	3	62	2,12	72273	1	8	15,7414817
10	12/04/2014	20:14:02	86,15	15,2	2,5	0	5	4	2,12	72842	1	2	15,03908301
68	12/04/2014	20:14:10	88,86	15,6	3,1	0	1	59	1,63	72850	1	7	15,5645994
51	12/04/2014	20:14:32	88,11	16,2	20	0	3	62	2,12	72872	1	8	16,2369719
10	12/04/2014	20:24:01	91,6	14,2	2,2	0	5	4	2,12	73441	1	2	14,03844224
68	12/04/2014	20:24:09	89,62	14,3	4,7	0,1	1	59	1,63	73449	2	7	14,10646481
51	12/04/2014	20:24:31	88,7	14,7	10,2	0	3	62	2,12	73471	1	8	14,53571475
10	12/04/2014	20:34:00	88,88	15,7	1,3	0	5	4	2,12	74040	1	2	15,68015249
68	12/04/2014	20:34:08	89,32	14,1	4,4	0	1	59	1,63	74048	1	7	13,87557971
51	12/04/2014	20:34:30	87,81	14,7	10,6	0	3	62	2,12	74070	1	8	14,51475096
10	12/04/2014	20:43:59	87,2	15,6	3,1	0	5	4	2,12	74639	1	2	15,52090984
68	12/04/2014	20:44:07	90,3	15	3,5	0	1	59	1,63	74647	1	7	14,91463219
51	12/04/2014	20:44:29	88,48	15,7	10,8	0	3	62	2,12	74669	1	8	15,6694654
10	12/04/2014	20:53:58	84,83	16,7	4	0	5	4	2,12	75238	1	2	16,72216896
68	12/04/2014	20:54:06	88,78	15,4	3,1	0	1	59	1,63	75246	1	7	15,33319263
51	12/04/2014	20:54:28	87,4	16,1	12,9	0	3	62	2,12	75268	1	8	16,10115516
10	12/04/2014	21:03:57	92,79	14,5	4,1	0	5	4	2,12	75837	1	2	14,40522139
68	12/04/2014	21:04:05	88,9	14,8	4,7	0	1	59	1,63	75845	1	7	14,65348777
51	12/04/2014	21:04:27	88,65	14,9	12,7	0	3	62	2,12	75867	1	8	14,76069956
10	12/04/2014	21:13:56	87,97	16	2,6	0	5	4	2,12	76436	1	2	16,00143239
68	12/04/2014	21:14:04	89,23	15,9	5,4	0	1	59	1,63	76444	1	7	15,92050852
51	12/04/2014	21:14:26	89,16	15,7	11	0	3	62	2,12	76466	1	8	15,68764363
10	12/04/2014	21:23:55	86,62	16,9	3,8	0	5	4	2,12	77035	1	2	17,00975394
68	12/04/2014	21:24:03	91,13	15,6	5,2	0	1	59	1,63	77043	1	7	15,62481337
51	12/04/2014	21:24:25	88,9	15,9	9,3	0	3	62	2,12	77065	1	8	15,91145569
10	12/04/2014	21:33:54	85,18	16,8	6,1	0	5	4	2,12	77634	1	2	16,84897665
68	12/04/2014	21:34:02	88,29	16	5,6	0	1	59	1,63	77642	1	7	16,0102872
51	12/04/2014	21:34:24	88,26	16,5	17,2	0	3	62	2,12	77664	1	8	16,59074149
10	12/04/2014	21:43:53	83,61	17,2	6,9	0	5	4	2,12	78233	1	2	17,26740604
68	12/04/2014	21:44:01	88,51	15,4	4,3	0,1	1	59	1,63	78241	2	7	15,32624392
51	12/04/2014	21:44:23	85,52	16,5	11,2	0	3	62	2,12	78263	1	8	16,51047513
10	12/04/2014	21:53:52	85,93	16,2	6,9	0	5	4	2,12	78832	1	2	16,1754111
68	12/04/2014	21:54:00	89,34	15	5	0	1	59	1,63	78840	1	7	14,89101604
51	12/04/2014	21:54:22	87,5	16,5	11,1	0	3	62	2,12	78862	1	8	16,56838651
10	12/04/2014	22:03:51	85,1	16,7	5,5	0	5	4	2,12	79431	1	2	16,73021198
68	12/04/2014	22:03:59	88,42	15,9	4,2	0	1	59	1,63	79439	1	7	15,89830938
51	12/04/2014	22:04:21	87,75	16,2	9,2	0	3	62	2,12	79461	1	8	16,22676793
10	12/04/2014	22:13:50	84,45	16,7	5,1	0	5	4	2,12	80030	1	2	16,71086469
68	12/04/2014	22:13:58	87,94	16	8,7	0	1	59	1,63	80038	1	7	16,00060284
51	12/04/2014	22:14:20	86,13	16,7	16	0	3	62	2,12	80060	1	8	16,76097871
10	12/04/2014	22:23:49	84,92	16,6	5,5	0	5	4	2,12	80629	1	2	16,60881271
68	12/04/2014	22:23:57	88,35	15,8	9	0	1	59	1,63	80637	1	7	15,78107767
51	12/04/2014	22:24:19	87,22	16,1	16,8	0	3	62	2,12	80659	1	8	16,09612888
10	12/04/2014	22:33:48	87,47	15,7	6	0	5	4	2,12	81228	1	2	15,64255679
68	12/04/2014	22:33:56	91,35	13,9	8,4	0	1	59	1,63	81236	1	7	13,69585213
51	12/04/2014	22:34:18	86,69	15,7	10,8	0	3	62	2,12	81258	1	8	15,6218508
10	12/04/2014	22:43:47	86,93	16,7	6,4	0	5	4	2,12	81827	1	2	16,784967
68	12/04/2014	22:43:55	91,4	15,2	6,5	0	1	59	1,63	81835	1	7	15,17094483
51	12/04/2014	22:44:17	86,62	16,1	8	0	3	62	2,12	81857	1	8	16,07940136
10	12/04/2014	22:53:46	86,42	16,7	8,9	0	5	4	2,12	82426	1	2	16,7696652
68	12/04/2014	22:53:54	88,6	15,8	5	0	1	59	1,63	82434	1	7	15,78783509
51	12/04/2014	22:54:16	86,84	16,3	9,4	0	3	62	2,12	82456	1	8	16,31679324
10	12/04/2014	23:03:45	85,39	16,5	7,7	0	5	4	2,12	83025	1	2	16,50668955
68	12/04/2014	23:03:53	88,79	15	6,2	0	1	59	1,63	83033	1	7	14,87752581
51	12/04/2014	23:04:15	86,48	15,6	10	0	3	62	2,12	83055	1	8	15,50205071
10	12/04/2014	23:13:44	83,91	16,7	6,4	0	5	4	2,12	83624	1	2	16,694832
68	12/04/2014	23:13:52	87,7	16	7,6	0	1	59	1,63	83632	1	7	15,99397007
51	12/04/2014	23:14:14	85,46	16,4	10,2	0	3	62	2,12	83654	1	8	16,39298288
10	12/04/2014	23:23:43	85,8	16,5	6,2	0	5	4	2,12	84223	1	2	16,51863568
68	12/04/2014	23:23:51	88,4	15,9	9,5	0	1	59	1,63	84231	1	7	15,89776217
51	12/04/2014	23:24:13	86,95	16,3	13,6	0	3	62	2,12	84253	1	8	16,3199367
10	12/04/2014	23:33:42	84,37	16,9	6,4	0	5	4	2,12	84822	1	2	16,94089353
68	12/04/2014	23:33:50	87,31	16,2	10	0	1	59	1,63	84830	1	7	16,21431679
51	12/04/2014	23:34:12	87,2	16,4	15,1	0	3	62	2,12	84852	1	8	16,44320984
10	12/04/2014	23:43:41	84,47	16,6	5,9	0	5	4	2,12	85421	1	2	16,59558773
68	12/04/2014	23:43:49	87,25	16,2	11,8	0	1	59	1,63	85429	1	7	16,21262064
51	12/04/2014	23:44:11	88,2	16,5	17,1	0	3	62	2,12	85451	1	8	16,58897408
10	12/04/2014	23:53:40	85,17	16,4	5,3	0	5	4	2,12	86020	1	2	16,384647
68	12/04/2014	23:53:48	86,69	15,9	9,6	0	1	59	1,63	86028	1	7	15,8511392
51	12/04/2014	23:54:10	86,72	16,5	14	0	3	62	2,12	86050	1	8	16,54551607
10	13/04/2014	0:03:39	84,48	16,3	4,9	0	5	4	2,12	219	1	2	16,2496957
68	13/04/2014	0:03:47	85,86	15,5	10,3	0	1	59	1,63	227	1	7	15,37203937
51	13/04/2014	0:04:09	85,17	16	12,1	0	3	62	2,12	249	1	8	15,92444394
10	13/04/2014	0:13:38	87,66	16	3,1	0	5	4	2,12	818	1	2	15,99286524
68	13/04/2014	0:13:46	89,31	15,9	11	0	1	59	1,63	826	1	7	15,92270495
51	13/04/2014	0:14:08	88,74	15,9	11,9	0	3	62	2,12	848	1	8	15,90707076
10	13/04/2014	0:23:37	87,89	16,2	5,1	0	5	4	2,12	1417	1	2	16,23073436
68	13/04/2014	0:23:45	88,76	15,5	10	0	1	59	1,63	1425	1	7	15,44720459
51	13/04/2014	0:24:07	88,9	15,6	16,7	0	3	62	2,12	1447	1	8	15,56565575
10	13/04/2014	0:33:36	85,77	16,2	4,9	0	5	4	2,12	2016	1	2	16,17091461
68	13/04/2014	0:33:44	89,31	15,6	10,2	0	1	59	1,63	2024	1	7	15,57649303
51	13/04/2014	0:34:06	88,58	15,7	8	0	3	62	2,12	2046	1	8	15,67213557
10	13/04/2014	0:43:35	85,2	16,2	4,4	0	5	4	2,12	2615	1	2	16,15492005
68	13/04/2014	0:43:43	88,42	15,9	12,2	0	1	59	1,63	2623	1	7	15,89830938
51	13/04/2014	0:44:05	87,9	16,2	10,4	0	3	62	2,12	2645	1	8	16,23101776
10	13/04/2014	0:53:34	84,92	16,4	3,9	0	5	4	2,12	3214	1	2	16,377469
68	13/04/2014	0:53:42	87,37	16	11,7	0	1	59	1,63	3222	1	7	15,98486059
51	13/04/2014	0:54:04	87,17	16,3	13,2	0	3	62	2,12	3244	1	8	16,32622789
10	13/04/2014	1:03:33	87,45	16,2	5,5	0	5	4	2,12	3813	1	2	16,21827608
68	13/04/2014	1:03:41	89,66	15,7	12,4	0	1	59	1,63	3821	1	7	15,70104153
51	13/04/2014	1:04:03	88,61	16,2	21,1	0	3	62	2,12	3843	1	8	16,25116896
10	13/04/2014	1:13:32	87,84	16,2	8,6	0	5	4	2,12	4412	1	2	16,22931752
68	13/04/2014	1:13:40	91,3	15,3	10,9	0	1	59	1,63	4420	1	7	15,2832908
51	13/04/2014	1:14:02	89,5	16,1	22	0	3	62	2,12	4442	1	8	16,16006781
10	13/04/2014	1:23:31	85,54	16,4	7,1	0	5	4	2,12	5011	1	2	16,39528421
68	13/04/2014	1:23:39	89,62	15,1	9,8	0	1	59	1,63	5019	1	7	15,01180327
51	13/04/2014	1:24:01	86,69	16,1	9,7	0	3	62	2,12	5041	1	8	16,08135078
10	13/04/2014	1:33:30	85,91	16	7,4	0	5	4	2,12	5610	1	2	15,94470502
68	13/04/2014	1:33:38	89,32	15,5	8,6	0	1	59	1,63	5618	1	7	15,46181999
51	13/04/2014	1:34:00	88,7	16	16,5	0	3	62	2,12	5640	1	8	16,02164922
10	13/04/2014	1:43:29	87,11	15,6	8,9	0	5	4	2,12	6209	1	2	15,51854944
68	13/04/2014	1:43:37	89,96	15,4	10	0	1	59	1,63	6217	1	7	15,36364846
51	13/04/2014	1:43:59	88,67	15,8	16,8	0	3	62	2,12	6239	1	8	15,78972838
10	13/04/2014	1:53:28	86,25	15,8	6,9	0	5	4	2,12	6808	1	2	15,72458415
68	13/04/2014	1:53:36	91,15	14,7	10,4	0	1	59	1,63	6816	1	7	14,59379933
51	13/04/2014	1:53:58	88,13	15,6	11,6	0	3	62	2,12	6838	1	8	15,54535068
10	13/04/2014	2:03:27	88,2	15,5	5,5	0	5	4	2,12	7407	1	2	15,43262174
68	13/04/2014	2:03:35	90,87	14,4	9,6	0	1	59	1,63	7415	1	7	14,24749312
51	13/04/2014	2:03:57	89,8	15,1	9,8	0	3	62	2,12	7437	1	8	15,01628483
10	13/04/2014	2:13:26	88,99	15,2	4,2	0	5	4	2,12	8006	1	2	15,11007477
68	13/04/2014	2:13:34	90,41	14,6	8,9	0	1	59	1,63	8014	1	7	14,46290947
51	13/04/2014	2:13:56	88,41	15,5	7,8	0	3	62	2,12	8036	1	8	15,43808649
10	13/04/2014	2:23:25	88,6	15,1	5,9	0	5	4	2,12	8605	1	2	14,98646741
68	13/04/2014	2:23:33	87,94	15,2	7,5	0	1	59	1,63	8613	1	7	15,08373443
51	13/04/2014	2:23:55	87,3	15,9	10,3	0	3	62	2,12	8635	1	8	15,86773366
10	13/04/2014	2:33:24	88,65	15,5	4,6	0	5	4	2,12	9204	1	2	15,44433753
68	13/04/2014	2:33:32	90,5	14,7	7	0	1	59	1,63	9212	1	7	14,57833559
51	13/04/2014	2:33:54	86,92	15,3	9,4	0	3	62	2,12	9234	1	8	15,17175587
10	13/04/2014	2:43:23	88,3	15,3	4	0	5	4	2,12	9803	1	2	15,20668866
68	13/04/2014	2:43:31	90,81	14,6	7,1	0	1	59	1,63	9811	1	7	14,47230004
51	13/04/2014	2:43:53	89,83	14,6	7,4	0	3	62	2,12	9833	1	8	14,44931875
10	13/04/2014	2:53:22	86	15,2	4,3	0	5	4	2,12	10402	1	2	15,03535577
68	13/04/2014	2:53:30	89,97	14,8	7,7	0	1	59	1,63	10410	1	7	14,67912437
51	13/04/2014	2:53:52	88,7	14,8	8,2	0	3	62	2,12	10432	1	8	14,64870771
10	13/04/2014	3:03:21	87,15	15,7	3,5	0	5	4	2,12	11001	1	2	15,63405412
68	13/04/2014	3:03:29	89,64	15	8,4	0	1	59	1,63	11009	1	7	14,89838659
51	13/04/2014	3:03:51	88,69	15,2	8,5	0	3	62	2,12	11031	1	8	15,1025378
10	13/04/2014	3:13:20	87,98	15,8	6,1	0	5	4	2,12	11600	1	2	15,77108917
68	13/04/2014	3:13:28	89,64	15	7,4	0	1	59	1,63	11608	1	7	14,89838659
51	13/04/2014	3:13:50	88,71	15,5	14,6	0	3	62	2,12	11630	1	8	15,44590123
10	13/04/2014	3:23:19	89,71	14,6	6,4	0	5	4	2,12	12199	1	2	14,44651066
68	13/04/2014	3:23:27	92,5	14,3	8,1	0	1	59	1,63	12207	1	7	14,1717077
51	13/04/2014	3:23:49	87,21	15,7	13,7	0	3	62	2,12	12229	1	8	15,63564753
10	13/04/2014	3:33:18	88,48	14,6	5,2	0	5	4	2,12	12798	1	2	14,41780273
68	13/04/2014	3:33:26	91,7	14,5	6,8	0	1	59	1,63	12806	1	7	14,37979118
51	13/04/2014	3:33:48	89,49	14,2	8	0	3	62	2,12	12828	1	8	13,99132674
10	13/04/2014	3:43:17	90,89	14,5	3,7	0	5	4	2,12	13397	1	2	14,36096156
68	13/04/2014	3:43:25	91,48	14,2	6,4	0	1	59	1,63	13405	1	7	14,03575258
51	13/04/2014	3:43:47	92,9	13,8	5,2	0	3	62	2,12	13427	1	8	13,61703823
10	13/04/2014	3:53:16	88,91	15,5	3,2	0	5	4	2,12	13996	1	2	15,45111624
68	13/04/2014	3:53:24	91,12	14,9	7,5	0	1	59	1,63	14004	1	7	14,82072533
51	13/04/2014	3:53:46	91,37	14,9	9,8	0	3	62	2,12	14026	1	8	14,82683288
10	13/04/2014	4:03:15	87,95	15	4,9	0	5	4	2,12	14595	1	2	14,85697869
68	13/04/2014	4:03:23	93,46	12,5	8,3	0,1	1	59	1,63	14603	2	7	12,18374068
51	13/04/2014	4:03:45	90,26	14,9	11,8	0	3	62	2,12	14625	1	8	14,7997603
10	13/04/2014	4:13:14	92,6	13,4	4,3	0,1	5	4	2,12	15194	2	2	13,1634628
68	13/04/2014	4:13:22	97,29	12	8,2	0	1	59	1,63	15202	1	7	11,70183666
51	13/04/2014	4:13:44	91,53	13,7	6,8	0	3	62	2,12	15224	1	8	13,47595984
10	13/04/2014	4:23:13	95,1	12,9	1,9	0,1	5	4	2,12	15793	2	2	12,65675155
68	13/04/2014	4:23:21	97,59	12,3	6,3	0,2	1	59	1,63	15801	2	7	12,03810741
51	13/04/2014	4:23:43	93,41	13,1	4,3	0	3	62	2,12	15823	1	8	12,84598007
10	13/04/2014	4:33:12	92,67	14	1,9	0	5	4	2,12	16392	1	2	13,8368918
68	13/04/2014	4:33:20	97,24	12,9	3,8	0	1	59	1,63	16400	1	7	12,69821905
51	13/04/2014	4:33:42	92,48	14	4,3	0	3	62	2,12	16422	1	8	13,83272198
10	13/04/2014	4:43:11	90,7	14,4	1,9	0	5	4	2,12	16991	1	2	14,24359775
68	13/04/2014	4:43:19	96,17	12,7	3,3	0	1	59	1,63	16999	1	7	12,45508637
51	13/04/2014	4:43:41	91,59	13,7	5,4	0	3	62	2,12	17021	1	8	13,47722347
10	13/04/2014	4:53:10	90,73	14,1	1,7	0	5	4	2,12	17590	1	2	13,9066135
68	13/04/2014	4:53:18	94,55	13,8	2,5	0	1	59	1,63	17598	1	7	13,65250717
51	13/04/2014	4:53:40	91,14	14,4	4,8	0	3	62	2,12	17620	1	8	14,25368508
10	13/04/2014	5:03:09	92,11	13,7	1,8	0	5	4	2,12	18189	1	2	13,48818671
68	13/04/2014	5:03:17	91,27	13,5	2,7	0	1	59	1,63	18197	1	7	13,24760621
51	13/04/2014	5:03:39	89,53	14,5	8,6	0	3	62	2,12	18219	1	8	14,32947719
10	13/04/2014	5:13:08	90,56	14,5	2,6	0	5	4	2,12	18788	1	2	14,35330689
68	13/04/2014	5:13:16	91,73	13,4	3,2	0	1	59	1,63	18796	1	7	13,14577381
51	13/04/2014	5:13:38	90,35	14,2	9,5	0	3	62	2,12	18818	1	8	14,01048469
10	13/04/2014	5:23:07	89,51	15,1	5,1	0	5	4	2,12	19387	1	2	15,00906609
68	13/04/2014	5:23:15	93,38	13,4	3,3	0,4	1	59	1,63	19395	2	7	13,17936984
51	13/04/2014	5:23:37	89,36	15	8,4	0	3	62	2,12	19417	1	8	14,89150714
10	13/04/2014	5:33:06	88,34	15,1	4,9	0	5	4	2,12	19986	1	2	14,98002549
68	13/04/2014	5:33:14	94,67	13	4,5	0	1	59	1,63	19994	1	7	12,75954931
51	13/04/2014	5:33:36	89,91	14,8	4,8	0	3	62	2,12	20016	1	8	14,67768399
10	13/04/2014	5:43:05	89,28	14,4	5,4	0	5	4	2,12	20585	1	2	14,21115853
68	13/04/2014	5:43:13	94,8	12,9	3,4	0	1	59	1,63	20593	1	7	12,65096342
51	13/04/2014	5:43:35	90,6	14,1	3,6	0	3	62	2,12	20615	1	8	13,90374529
10	13/04/2014	5:53:04	89,4	14,4	4,3	0	5	4	2,12	21184	1	2	14,21389305
68	13/04/2014	5:53:12	94,4	12,8	2,5	0,1	1	59	1,63	21192	2	7	12,53240918
51	13/04/2014	5:53:34	90,83	13,8	5	0	3	62	2,12	21214	1	8	13,57284585
10	13/04/2014	6:03:03	89,64	14,3	3,7	0	5	4	2,12	21783	1	2	14,10691542
68	13/04/2014	6:03:11	94,55	13	4	1	1	59	1,63	21791	2	7	12,75720775
51	13/04/2014	6:03:33	90,99	14,3	4,2	0	3	62	2,12	21813	1	8	14,13741165
10	13/04/2014	6:13:02	89,58	14,5	3,4	0	5	4	2,12	22382	1	2	14,33063179
68	13/04/2014	6:13:10	93,82	13,7	2	0	1	59	1,63	22390	1	7	13,52438773
51	13/04/2014	6:13:32	90,52	14,9	2,4	0	3	62	2,12	22412	1	8	14,80609121
10	13/04/2014	6:23:01	87,52	15,6	2,4	0	5	4	2,12	22981	1	2	15,52930928
68	13/04/2014	6:23:09	93,75	13,2	3	0	1	59	1,63	22989	1	7	12,96390635
51	13/04/2014	6:23:31	88,29	15,3	3,8	0	3	62	2,12	23011	1	8	15,20643484
10	13/04/2014	6:33:00	87,15	15,7	2,9	0	5	4	2,12	23580	1	2	15,63405412
68	13/04/2014	6:33:08	92,35	13,4	1,8	0	1	59	1,63	23588	1	7	13,15837398
51	13/04/2014	6:33:30	88,24	15,6	3,8	0	3	62	2,12	23610	1	8	15,54824758
10	13/04/2014	6:42:59	86,4	15,7	4	0	5	4	2,12	24179	1	2	15,6141691
68	13/04/2014	6:43:07	90,6	14,6	1,4	0,2	1	59	1,63	24187	2	7	14,46736819
51	13/04/2014	6:43:29	86,88	15,8	3,4	0	3	62	2,12	24209	1	8	15,7414817
10	13/04/2014	6:52:58	85,77	16,9	4,7	0	5	4	2,12	24778	1	2	16,983663
68	13/04/2014	6:53:06	90,29	15,9	0,9	0	1	59	1,63	24786	1	7	15,94966847
51	13/04/2014	6:53:28	85,1	17,2	5,1	0	3	62	2,12	24808	1	8	17,31450345
10	13/04/2014	7:02:57	84,59	16,4	7,6	0	5	4	2,12	25377	1	2	16,36800553
68	13/04/2014	7:03:05	85,45	16,2	0,2	0	1	59	1,63	25385	1	7	16,16193055
51	13/04/2014	7:03:27	83,66	17	10,1	0	3	62	2,12	25407	1	8	17,0356093
10	13/04/2014	7:12:56	82,95	16,6	6,1	0	5	4	2,12	25976	1	2	16,55110247
68	13/04/2014	7:13:04	88,32	14,5	2,6	0,2	1	59	1,63	25984	2	7	14,30160353
51	13/04/2014	7:13:26	84,22	16,2	6,7	0	3	62	2,12	26006	1	8	16,12750911
10	13/04/2014	7:22:55	80,97	17,3	6	0,1	5	4	2,12	26575	2	2	17,30072319
68	13/04/2014	7:23:03	86,77	16,4	2,9	0	1	59	1,63	26583	1	7	16,43076372
51	13/04/2014	7:23:25	82,5	17,7	7,5	0	3	62	2,12	26605	1	8	17,8181739
10	13/04/2014	7:32:54	83,69	15,8	5,3	0	5	4	2,12	27174	1	2	15,65636799
68	13/04/2014	7:33:02	89,57	14,3	3,6	0,4	1	59	1,63	27182	2	7	14,10533842
51	13/04/2014	7:33:24	83,53	16,5	7,2	0	3	62	2,12	27204	1	8	16,45275243
10	13/04/2014	7:42:53	84,53	16,8	4,4	0	5	4	2,12	27773	1	2	16,82938166
68	13/04/2014	7:43:01	87,66	16,4	3,2	0	1	59	1,63	27781	1	7	16,45654876
51	13/04/2014	7:43:23	81,7	17,7	6,3	0	3	62	2,12	27803	1	8	17,79153765
10	13/04/2014	7:52:52	81,3	17	4,5	0,2	5	4	2,12	28372	2	2	16,96342042
68	13/04/2014	7:53:00	83,9	17,7	0,9	0	1	59	1,63	28380	1	7	17,86501388
51	13/04/2014	7:53:22	81,6	18	6,4	0	3	62	2,12	28402	1	8	18,14166179
10	13/04/2014	8:02:51	80,61	18,1	4,2	0,1	5	4	2,12	28971	2	2	18,22554193
68	13/04/2014	8:02:59	86,27	16,1	3,9	0	1	59	1,63	28979	1	7	16,06966264
51	13/04/2014	8:03:21	81,22	18,1	4,5	0	3	62	2,12	29001	1	8	18,24676698
10	13/04/2014	8:12:50	76,82	18	5,5	0	5	4	2,12	29570	1	2	17,97864342
68	13/04/2014	8:12:58	83,3	17,2	3,3	0	1	59	1,63	29578	1	7	17,25764518
51	13/04/2014	8:13:20	78,88	18,1	5,2	0	3	62	2,12	29600	1	8	18,1656645
10	13/04/2014	8:22:49	79,56	17,9	4,3	0,3	5	4	2,12	30169	2	2	17,95442902
68	13/04/2014	8:22:57	84,79	15,6	4	0	1	59	1,63	30177	1	7	15,45800005
51	13/04/2014	8:23:19	80,59	16,9	5,1	0,1	3	62	2,12	30199	2	8	16,82668907
10	13/04/2014	8:32:48	77,76	18,3	3,6	0,1	5	4	2,12	30768	2	2	18,36138426
68	13/04/2014	8:32:56	85,94	15,4	4,3	0,9	1	59	1,63	30776	2	7	15,26047637
51	13/04/2014	8:33:18	81,13	17	3,5	0,2	3	62	2,12	30798	2	8	16,95824887
10	13/04/2014	8:42:47	77,47	18,4	3,5	0,3	5	4	2,12	31367	2	2	18,46857981
68	13/04/2014	8:42:55	84,5	15,5	4,1	1	1	59	1,63	31375	2	7	15,33709179
51	13/04/2014	8:43:17	78,86	18	4,4	0,3	3	62	2,12	31397	2	8	18,04778214
10	13/04/2014	8:52:46	75,91	18,5	2,8	0	5	4	2,12	31966	1	2	18,53030655
68	13/04/2014	8:52:54	83,47	16,1	3,1	0,3	1	59	1,63	31974	2	7	15,99225836
51	13/04/2014	8:53:16	77,35	18,2	2,5	0	3	62	2,12	31996	1	8	18,2299156
10	13/04/2014	9:02:45	75,6	18,4	2,9	0,1	5	4	2,12	32565	2	2	18,40241323
68	13/04/2014	9:02:53	83,36	16,2	2,9	0,9	1	59	1,63	32573	2	7	16,10354695
51	13/04/2014	9:03:15	76,76	17,9	3,6	0	3	62	2,12	32595	1	8	17,86055483
10	13/04/2014	9:12:44	75,52	18,8	2,6	0	5	4	2,12	33164	1	2	18,86833125
68	13/04/2014	9:12:52	80,87	17,2	2,1	0,5	1	59	1,63	33172	2	7	17,18158676
51	13/04/2014	9:13:14	76,18	18,7	3,4	0,1	3	62	2,12	33194	2	8	18,77490548
10	13/04/2014	9:22:43	71,4	19,9	3,2	0,1	5	4	2,12	33763	2	2	20,00743349
68	13/04/2014	9:22:51	73,16	18	0,7	0,8	1	59	1,63	33771	2	7	17,8562318
51	13/04/2014	9:23:13	70,61	20	3,7	0,2	3	62	2,12	33793	2	8	20,09322814
10	13/04/2014	9:32:42	70,33	20,1	2,8	0	5	4	2,12	34362	1	2	20,20014941
68	13/04/2014	9:32:50	72,4	20,7	1,7	0,1	1	59	1,63	34370	2	7	21,01245094
51	13/04/2014	9:33:12	69,67	21,2	3,4	0	3	62	2,12	34392	1	8	21,49236963
10	13/04/2014	9:42:41	67,48	20,7	3,1	0,1	5	4	2,12	34961	2	2	20,78927832
68	13/04/2014	9:42:49	67,37	22,2	2	0	1	59	1,63	34969	1	7	22,60123009
51	13/04/2014	9:43:11	65,79	22,6	4,2	0,1	3	62	2,12	34991	2	8	23,00940875
10	13/04/2014	9:52:40	63,79	23	3,2	0,1	5	4	2,12	35560	2	2	23,39095109
68	13/04/2014	9:52:48	71,55	19	3,8	0,7	1	59	1,63	35568	2	7	18,95525501
51	13/04/2014	9:53:10	64,12	21,5	3,2	0	3	62	2,12	35590	1	8	21,58586559
10	13/04/2014	10:02:39	64,18	21,4	3,4	0,2	5	4	2,12	36159	2	2	21,46955854
68	13/04/2014	10:02:47	74,5	19,2	3,1	0,4	1	59	1,63	36167	2	7	19,30181458
51	13/04/2014	10:03:09	62,22	22,5	2,7	0,3	3	62	2,12	36189	2	8	22,69080143
10	13/04/2014	10:12:38	57,26	24	2,8	0,2	5	4	2,12	36758	2	2	24,22859763
68	13/04/2014	10:12:46	63,47	23,4	3,1	0	1	59	1,63	36766	1	7	23,86957845
51	13/04/2014	10:13:08	59,34	24,2	4	0,1	3	62	2,12	36788	2	8	24,60871944
10	13/04/2014	10:22:37	61,6	23,6	2,3	0,1	5	4	2,12	37357	2	2	24,00467318
68	13/04/2014	10:22:45	64,77	20,5	3,6	1	1	59	1,63	37365	2	7	20,43440068
51	13/04/2014	10:23:07	60,21	23,7	2,6	0,1	3	62	2,12	37387	2	8	24,04305622
10	13/04/2014	10:32:36	56,51	24,4	3,3	0,2	5	4	2,12	37956	2	2	24,6717044
68	13/04/2014	10:32:44	59,81	24,7	3	0,1	1	59	1,63	37964	2	7	25,26928854
51	13/04/2014	10:33:06	55,86	25,5	3	0,3	3	62	2,12	37986	2	8	25,99935263
10	13/04/2014	10:42:35	58,17	23,4	2,6	0,3	5	4	2,12	38555	2	2	23,55305683
68	13/04/2014	10:42:43	61,23	24,1	2,4	0	1	59	1,63	38563	1	7	24,60657083
51	13/04/2014	10:43:05	55,6	24,9	3,2	0	3	62	2,12	38585	1	8	25,22875067
10	13/04/2014	10:52:34	53,33	25,1	2,5	0	5	4	2,12	39154	1	2	25,31825134
68	13/04/2014	10:52:42	59,7	21,9	3,4	1	1	59	1,63	39162	2	7	21,84368989
51	13/04/2014	10:53:04	51,17	26,2	5,2	0,4	3	62	2,12	39184	2	8	26,52140737
10	13/04/2014	11:02:33	53,43	25,2	3,3	0,1	5	4	2,12	39753	2	2	25,44842556
68	13/04/2014	11:02:41	56,71	25,5	4,3	0	1	59	1,63	39761	1	7	26,06276914
51	13/04/2014	11:03:03	51,26	26,4	4,2	0	3	62	2,12	39783	1	8	26,77901024
10	13/04/2014	11:12:32	56,89	24,6	2,5	0,7	5	4	2,12	40352	2	2	24,94426215
68	13/04/2014	11:12:40	55,18	25,7	2,6	0	1	59	1,63	40360	1	7	26,20148758
51	13/04/2014	11:13:02	49,82	26,4	5,9	0	3	62	2,12	40382	1	8	26,66417558
10	13/04/2014	11:22:31	56,54	24,3	2,1	0,2	5	4	2,12	40951	2	2	24,55063793
68	13/04/2014	11:22:39	63,29	24,2	3,5	1	1	59	1,63	40959	2	7	24,86923826
51	13/04/2014	11:23:01	54,75	25,6	4,6	0,3	3	62	2,12	40981	2	8	26,04282181
10	13/04/2014	11:32:30	52,59	25,2	2,5	0,3	5	4	2,12	41550	2	2	25,38929224
68	13/04/2014	11:32:38	55,98	26,3	2,4	0,1	1	59	1,63	41558	2	7	27,03384622
51	13/04/2014	11:33:00	51,73	26,1	8,7	0,1	3	62	2,12	41580	2	8	26,44013259
10	13/04/2014	11:42:29	53,34	25	2,4	0,1	5	4	2,12	42149	2	2	25,19615622
68	13/04/2014	11:42:37	56,42	25,8	1,1	0	1	59	1,63	42157	1	7	26,42392472
51	13/04/2014	11:42:59	52,83	25,4	8,3	0	3	62	2,12	42179	1	8	25,65255178
10	13/04/2014	11:52:28	56,13	24,7	0,9	0	5	4	2,12	42748	1	2	25,01698253
68	13/04/2014	11:52:36	60,91	23	3,5	0	1	59	1,63	42756	1	7	23,22551737
51	13/04/2014	11:52:58	55,17	23,5	8,3	0,2	3	62	2,12	42778	2	8	23,49770198
10	13/04/2014	12:02:27	54,54	24,8	1,7	0	5	4	2,12	43347	1	2	25,03261958
68	13/04/2014	12:02:35	62,43	21,4	3,7	1	1	59	1,63	43355	2	7	21,38621646
51	13/04/2014	12:02:57	55,38	24,1	7,5	0	3	62	2,12	43377	1	8	24,23249821
10	13/04/2014	12:12:26	52,3	24,4	1,5	0,1	5	4	2,12	43946	2	2	24,39968038
68	13/04/2014	12:12:34	57,37	22	4,1	0	1	59	1,63	43954	1	7	21,84565293
51	13/04/2014	12:12:56	50,21	24,7	9,5	0	3	62	2,12	43976	1	8	24,62386213
10	13/04/2014	12:22:25	47,48	27,4	1,8	0	5	4	2,12	44545	1	2	27,71811124
68	13/04/2014	12:22:33	52,5	25,2	1,5	0,9	1	59	1,63	44553	2	7	25,38297692
51	13/04/2014	12:22:55	47,37	27,6	6,2	0,2	3	62	2,12	44575	2	8	27,96006467
10	13/04/2014	12:32:24	47,2	27,7	1,7	0	5	4	2,12	45144	1	2	28,07099881
68	13/04/2014	12:32:32	58,4	22,8	0	0,5	1	59	1,63	45152	2	7	22,84400621
51	13/04/2014	12:32:54	45,24	27	7,6	0	3	62	2,12	45174	1	8	27,03304294
10	13/04/2014	12:42:23	51,33	26,3	2,2	0,3	5	4	2,12	45743	2	2	26,65909747
68	13/04/2014	12:42:31	57,81	23,7	0	0	1	59	1,63	45751	1	7	23,89611893
51	13/04/2014	12:42:53	45,66	28,2	6,9	0,1	3	62	2,12	45773	2	8	28,56043667
10	13/04/2014	12:52:22	45,95	27,7	1,7	0,8	5	4	2,12	46342	2	2	27,95826528
68	13/04/2014	12:52:30	53,79	26,3	0	0,7	1	59	1,63	46350	2	7	26,85581745
51	13/04/2014	12:52:52	42,36	28,3	9,9	0,4	3	62	2,12	46372	2	8	28,37447296
10	13/04/2014	13:02:21	46,14	27,7	1,5	0	5	4	2,12	46941	1	2	27,97532866
68	13/04/2014	13:02:29	50,84	28,1	0	1	1	59	1,63	46949	2	7	28,93024669
51	13/04/2014	13:02:51	46,86	28,2	7,2	0	3	62	2,12	46971	1	8	28,67491668
10	13/04/2014	13:12:20	45,3	28,2	2,3	0,2	5	4	2,12	47540	2	2	28,52630908
68	13/04/2014	13:12:28	50,46	27,4	0	0	1	59	1,63	47548	1	7	27,98242755
51	13/04/2014	13:12:50	44,92	28,9	6,5	0,1	3	62	2,12	47570	2	8	29,37977313
10	13/04/2014	13:22:19	44,64	28,1	2,4	0,6	5	4	2,12	48139	2	2	28,33875717
68	13/04/2014	13:22:27	53,59	24,7	0	0	1	59	1,63	48147	1	7	24,84637037
51	13/04/2014	13:22:49	42,6	27,7	12,5	0,7	3	62	2,12	48169	2	8	27,66168525
10	13/04/2014	13:32:18	49,92	24,5	1	0	5	4	2,12	48738	1	2	24,36759257
68	13/04/2014	13:32:26	56,67	23,1	0	0,2	1	59	1,63	48746	2	7	23,10627237
51	13/04/2014	13:32:48	47,22	25,9	8,8	0,6	3	62	2,12	48768	2	8	25,85447672
10	13/04/2014	13:42:17	45,7	27,2	0	0,7	5	4	2,12	49337	2	2	27,31635242
68	13/04/2014	13:42:25	48,22	27,7	0	0	1	59	1,63	49345	1	7	28,16381605
51	13/04/2014	13:42:47	44,96	28,1	11,1	0,2	3	62	2,12	49367	2	8	28,36857338
10	13/04/2014	13:52:16	45,49	28,8	2,1	0,1	5	4	2,12	49936	2	2	29,30940142
68	13/04/2014	13:52:24	52,57	25,5	0	0	1	59	1,63	49944	1	7	25,75733231
51	13/04/2014	13:52:46	46,2	27,2	9,3	0,5	3	62	2,12	49966	2	8	27,35866471
10	13/04/2014	14:02:15	47,46	27,3	1,1	0	5	4	2,12	50535	1	2	27,5910145
68	13/04/2014	14:02:23	56,45	24,1	0	0	1	59	1,63	50543	1	7	24,29987421
51	13/04/2014	14:02:45	46,9	27,8	11,5	0	3	62	2,12	50565	1	8	28,17006527
10	13/04/2014	14:12:14	44,8	27,6	1,1	0,2	5	4	2,12	51134	2	2	27,73188255
68	13/04/2014	14:12:22	50,4	24,6	0,3	0,7	1	59	1,63	51142	2	7	24,51701298
51	13/04/2014	14:12:44	46,76	27,9	9,4	0,3	3	62	2,12	51164	2	8	28,28371149
10	13/04/2014	14:22:13	42,56	28,9	0,2	0	5	4	2,12	51733	1	2	29,14043657
68	13/04/2014	14:22:21	52,75	25,3	0	0	1	59	1,63	51741	1	7	25,52349398
51	13/04/2014	14:22:43	44,39	27,5	9,9	0	3	62	2,12	51763	1	8	27,57301369
10	13/04/2014	14:32:12	47,35	26,4	0,4	0,1	5	4	2,12	52332	2	2	26,47003687
68	13/04/2014	14:32:20	52,47	25,3	0	0	1	59	1,63	52340	1	7	25,50360261
51	13/04/2014	14:32:42	45,9	27,3	10,2	0,2	3	62	2,12	52362	2	8	27,45667137
10	13/04/2014	14:42:11	48,24	24,8	0	0	5	4	2,12	52931	1	2	24,61443232
68	13/04/2014	14:42:19	49,65	24,1	0	0,4	1	59	1,63	52939	2	7	23,87975353
51	13/04/2014	14:42:41	43,42	26,9	12,1	0,1	3	62	2,12	52961	2	8	26,76446921
10	13/04/2014	14:52:10	48,9	24,9	0,5	0,1	5	4	2,12	53530	2	2	24,77601114
68	13/04/2014	14:52:18	55,56	22,7	0	0,8	1	59	1,63	53538	2	7	22,57231248
51	13/04/2014	14:52:40	45,38	26,8	8,3	0,2	3	62	2,12	53560	2	8	26,80104722
10	13/04/2014	15:02:09	47,37	25,6	0,6	0	5	4	2,12	54129	1	2	25,50549016
68	13/04/2014	15:02:17	56,94	22,5	0	0,1	1	59	1,63	54137	2	7	22,4099212
51	13/04/2014	15:02:39	47,79	25,1	8,8	0	3	62	2,12	54159	1	8	24,93941847
10	13/04/2014	15:12:08	47,14	25,5	0,5	0	5	4	2,12	54728	1	2	25,36998387
68	13/04/2014	15:12:16	55,52	22,9	0	0	1	59	1,63	54736	1	7	22,80551852
51	13/04/2014	15:12:38	48,84	24,5	10,7	0	3	62	2,12	54758	1	8	24,2993703
10	13/04/2014	15:22:07	48	25,7	1,7	0	5	4	2,12	55327	1	2	25,67048139
68	13/04/2014	15:22:15	55,69	23,4	0	0	1	59	1,63	55335	1	7	23,4084878
51	13/04/2014	15:22:37	49,73	25,5	9,2	0	3	62	2,12	55357	1	8	25,55284755
10	13/04/2014	15:32:06	51,21	23,5	0,8	0,1	5	4	2,12	55926	2	2	23,26967321
68	13/04/2014	15:32:14	59,8	21,8	0	1	1	59	1,63	55934	2	7	21,73089277
51	13/04/2014	15:32:36	49,99	24,3	9,9	0	3	62	2,12	55956	1	8	24,13562189
10	13/04/2014	15:42:05	52,15	23,7	1,1	0	5	4	2,12	56525	1	2	23,5584061
68	13/04/2014	15:42:13	56,5	22,6	0	0,9	1	59	1,63	56533	2	7	22,50453764
51	13/04/2014	15:42:35	51,12	24	10,8	0,2	3	62	2,12	56555	2	8	23,85087632
10	13/04/2014	15:52:04	48,91	24,6	0,6	0,1	5	4	2,12	57124	2	2	24,42158715
68	13/04/2014	15:52:12	57,5	22,5	0	0	1	59	1,63	57132	1	7	22,43928635
51	13/04/2014	15:52:34	51,79	24	8,6	0	3	62	2,12	57154	1	8	23,89134482
10	13/04/2014	16:02:03	50,5	22,7	0,2	0,4	5	4	2,12	57723	2	2	22,30767256
68	13/04/2014	16:02:11	57,4	21,6	0	0	1	59	1,63	57731	1	7	21,3822562
51	13/04/2014	16:02:33	50,97	23,8	8	0	3	62	2,12	57753	1	8	23,60673229
10	13/04/2014	16:12:02	50,45	23,5	0	0,3	5	4	2,12	58322	2	2	23,22659419
68	13/04/2014	16:12:10	58,46	21,1	0	0	1	59	1,63	58330	1	7	20,85383708
51	13/04/2014	16:12:32	51,37	23,2	9,3	0	3	62	2,12	58352	1	8	22,92958642
10	13/04/2014	16:22:01	50,22	24,1	0	0,1	5	4	2,12	58921	2	2	23,91422991
68	13/04/2014	16:22:09	56,6	22,2	0	0,7	1	59	1,63	58929	2	7	22,04068772
51	13/04/2014	16:22:31	51,48	24,5	7,1	0	3	62	2,12	58951	1	8	24,4670521
10	13/04/2014	16:32:00	52,37	24,6	1,1	0,1	5	4	2,12	59520	2	2	24,64471575
68	13/04/2014	16:32:08	58,44	23,3	0	1	1	59	1,63	59528	2	7	23,44771645
51	13/04/2014	16:32:30	53,51	24,1	6,6	0,6	3	62	2,12	59550	2	8	24,11587996
10	13/04/2014	16:41:59	54,2	23,8	0,8	0,1	5	4	2,12	60119	2	2	23,79870647
68	13/04/2014	16:42:07	60,66	21,3	0	0,6	1	59	1,63	60127	2	7	21,18583504
51	13/04/2014	16:42:29	56,16	23	6,7	0	3	62	2,12	60149	1	8	22,958912
10	13/04/2014	16:51:58	53,59	21,4	1,5	0,1	5	4	2,12	60718	2	2	20,97797651
68	13/04/2014	16:52:06	59,88	20,2	0	0	1	59	1,63	60726	1	7	19,88431057
51	13/04/2014	16:52:28	55,29	21,5	8,5	0	3	62	2,12	60748	1	8	21,16901256
10	13/04/2014	17:01:57	57,82	22,2	0,7	0	5	4	2,12	61317	1	2	22,10240121
68	13/04/2014	17:02:05	65,22	19,6	0	0,6	1	59	1,63	61325	2	7	19,40931163
51	13/04/2014	17:02:27	59,56	21,5	8	0	3	62	2,12	61347	1	8	21,36789759
10	13/04/2014	17:11:56	62,13	20,7	1,2	0	5	4	2,12	61916	1	2	20,55319855
68	13/04/2014	17:12:04	69,45	19	0	0	1	59	1,63	61924	1	7	18,87759333
51	13/04/2014	17:12:26	63,85	20,5	6,6	0	3	62	2,12	61946	1	8	20,3948807
10	13/04/2014	17:21:55	64,3	20,5	0,4	0	5	4	2,12	62515	1	2	20,41418625
68	13/04/2014	17:22:03	69,81	18,9	0	0	1	59	1,63	62523	1	7	18,77532823
51	13/04/2014	17:22:25	66,19	20,1	6,3	0	3	62	2,12	62545	1	8	20,02710663
10	13/04/2014	17:31:54	65,62	20,4	0,9	0	5	5	2,12	63114	1	2	20,3538243
68	13/04/2014	17:32:02	70,14	18,8	0	0,6	1	60	1,63	63122	2	7	18,67192531
11	13/04/2014	17:32:41	69,38	18,8	0	0	2	1	3,15	63161	1	1	18,64459694
10	13/04/2014	17:41:53	67,8	19,8	0,7	0	5	5	2,12	63713	1	2	19,74273755
68	13/04/2014	17:42:01	71,5	18,7	0	0,1	1	60	1,63	63721	2	7	18,60530126
11	13/04/2014	17:42:40	71,5	18,1	0,1	0,1	2	1	3,15	63760	2	1	17,91556132
10	13/04/2014	17:51:52	68,98	19,6	0,5	0	5	5	2,12	64312	1	2	19,55631711
68	13/04/2014	17:52:00	72,83	18,2	0	0	1	60	1,63	64320	1	7	18,07491716
11	13/04/2014	17:52:39	71,85	18	0	0	2	1	3,15	64359	1	1	17,8129301
10	13/04/2014	18:01:51	71,4	18,7	0,5	0	5	5	2,12	64911	1	2	18,60171913
68	13/04/2014	18:01:59	75,9	17,7	0	0	1	60	1,63	64919	1	7	17,60125865
11	13/04/2014	18:02:38	73,96	17,5	0	0	2	1	3,15	64958	1	1	17,31048052
10	13/04/2014	18:11:50	74,3	17,7	0	0	5	5	2,12	65510	1	2	17,54965046
68	13/04/2014	18:11:58	77,16	17,2	0	0,2	1	60	1,63	65518	2	7	17,06702649
11	13/04/2014	18:12:37	76,2	16,9	0	0,2	2	1	3,15	65557	2	1	16,69640492
10	13/04/2014	18:21:49	77,6	17,2	0	0	5	5	2,12	66109	1	2	17,08051404
68	13/04/2014	18:21:57	81,4	16,5	0	0	1	60	1,63	66117	1	7	16,39150587
11	13/04/2014	18:22:36	79,2	16,2	0	0	2	1	3,15	66156	1	1	15,9888615
10	13/04/2014	18:31:48	80,17	16,8	0	0	5	5	2,12	66708	1	2	16,69934426
68	13/04/2014	18:31:56	82,76	16,2	0	0	1	60	1,63	66716	1	7	16,08688039
11	13/04/2014	18:32:35	80,87	15,7	0	0,1	2	1	3,15	66755	2	1	15,46942556
10	13/04/2014	18:41:47	83,71	16,1	0	0	5	5	2,12	67307	1	2	15,99885772
68	13/04/2014	18:41:55	85,91	15,8	0	0,2	1	60	1,63	67315	2	7	15,71548285
11	13/04/2014	18:42:34	81,99	15,3	0	0,1	2	1	3,15	67354	2	1	15,04853642
10	13/04/2014	18:51:46	86,69	15,9	0	0	5	5	2,12	67906	1	2	15,8511392
68	13/04/2014	18:51:54	88,1	15,4	0	0	1	60	1,63	67914	1	7	15,31570643
11	13/04/2014	18:52:33	80,97	15,2	0	0	2	1	3,15	67953	1	1	14,91167348
10	13/04/2014	19:01:45	85,19	16,7	0	0	5	5	2,12	68505	1	2	16,73289502
68	13/04/2014	19:01:53	90,52	15,5	0	0	1	60	1,63	68513	1	7	15,49324812
11	13/04/2014	19:02:32	80,78	15,9	0	0	2	1	3,15	68552	1	1	15,69250816
10	13/04/2014	19:11:44	84,61	17,8	0,2	0	5	5	2,12	69104	1	2	18,00767863
68	13/04/2014	19:11:52	87,98	16,3	0	0	1	60	1,63	69112	1	7	16,34943999
11	13/04/2014	19:12:31	80,47	17,2	0,2	0	2	1	3,15	69151	1	1	17,16914426
10	13/04/2014	19:21:43	84,5	17,2	1,2	0	5	5	2,12	69703	1	2	17,29550178
68	13/04/2014	19:21:51	87,99	16,2	0	0	1	60	1,63	69711	1	7	16,23356891
11	13/04/2014	19:22:30	80,8	16,8	1,8	0	2	1	3,15	69750	1	1	16,71798296
10	13/04/2014	19:31:42	84,23	17	2	0	5	5	2,12	70302	1	2	17,05315513
68	13/04/2014	19:31:50	91,63	14,6	0	0	1	60	1,63	70310	1	7	14,49159571
11	13/04/2014	19:32:29	80,82	16,6	1,4	0	2	1	3,15	70349	1	1	16,48924848
10	13/04/2014	19:41:41	83,96	17,6	4,2	0	5	5	2,12	70901	1	2	17,74877438
68	13/04/2014	19:41:49	91,61	14,9	0	0	1	60	1,63	70909	1	7	14,83270167
11	13/04/2014	19:42:28	80,81	17,1	12,1	0	2	1	3,15	70948	1	1	17,06400168
10	13/04/2014	19:51:40	83,87	16,7	6,2	0	5	5	2,12	71500	1	2	16,69364585
68	13/04/2014	19:51:48	89,76	14,4	0	0	1	60	1,63	71508	1	7	14,22210417
11	13/04/2014	19:52:27	81,7	16,4	11	0	2	1	3,15	71547	1	1	16,28568906
10	13/04/2014	20:01:39	86,28	15,7	4,4	0	5	5	2,12	72099	1	2	15,61099311
68	13/04/2014	20:01:47	89,41	15,3	0	0	1	60	1,63	72107	1	7	15,23492607
11	13/04/2014	20:02:26	80,85	15,6	1,8	0,1	2	1	3,15	72146	2	1	15,35648388
10	13/04/2014	20:11:38	85,29	16,1	4,5	0	5	5	2,12	72698	1	2	16,04246881
68	13/04/2014	20:11:46	91,79	13,5	0	0	1	60	1,63	72706	1	7	13,25828669
11	13/04/2014	20:12:25	81,7	15,6	8,1	0	2	1	3,15	72745	1	1	15,37824411
10	13/04/2014	20:21:37	84,46	16,5	5,6	0	5	5	2,12	73297	1	2	16,47966818
68	13/04/2014	20:21:45	90,32	15,7	0	0	1	60	1,63	73305	1	7	15,71876764
11	13/04/2014	20:22:24	81,31	16	9,3	0	2	1	3,15	73344	1	1	15,81976311
10	13/04/2014	20:31:36	84,64	16,5	8,6	0	5	5	2,12	73896	1	2	16,48488989
68	13/04/2014	20:31:44	89,88	13,5	0	0,1	1	60	1,63	73904	2	7	13,21915727
11	13/04/2014	20:32:23	81,25	16,2	17	0	2	1	3,15	73943	1	1	16,04512292
10	13/04/2014	20:41:35	85,14	16,9	9,5	0	5	5	2,12	74495	1	2	16,96438531
68	13/04/2014	20:41:43	87,24	15,8	0	0	1	60	1,63	74503	1	7	15,7511569
11	13/04/2014	20:42:22	81,46	16,4	12,4	0	2	1	3,15	74542	1	1	16,27889847
10	13/04/2014	20:51:34	86,2	16,8	8,6	0	5	5	2,12	75094	1	2	16,87983436
68	13/04/2014	20:51:42	88,5	15,2	0	0	1	60	1,63	75102	1	7	15,097769
11	13/04/2014	20:52:21	81,48	16,1	11,6	0	2	1	3,15	75141	1	1	15,93779455
10	13/04/2014	21:01:33	83,28	15,7	8,7	0	5	5	2,12	75693	1	2	15,53209819
68	13/04/2014	21:01:41	92,77	12,9	0	0,2	1	60	1,63	75701	2	7	12,61195949
11	13/04/2014	21:02:20	81,15	15,6	10,7	0	2	1	3,15	75740	1	1	15,36415511
10	13/04/2014	21:11:32	84,32	16,4	8,6	0	5	5	2,12	76292	1	2	16,36027244
68	13/04/2014	21:11:40	94,85	13,5	0	0	1	60	1,63	76300	1	7	13,32155154
11	13/04/2014	21:12:19	80,98	16,2	7,2	0	2	1	3,15	76339	1	1	16,03768458
10	13/04/2014	21:21:31	83,45	16,9	8,7	0	5	5	2,12	76891	1	2	16,91292635
68	13/04/2014	21:21:39	89,36	15,2	0	0	1	60	1,63	76899	1	7	15,11938265
11	13/04/2014	21:22:18	81,63	16,2	20	0	2	1	3,15	76938	1	1	16,05560622
10	13/04/2014	21:31:30	83,85	16	7,5	0	5	5	2,12	77490	1	2	15,8884562
68	13/04/2014	21:31:38	87,3	15,2	0,1	0	1	60	1,63	77498	1	7	15,06773306
11	13/04/2014	21:32:17	81,81	15,7	15,5	0	2	1	3,15	77537	1	1	15,49379536
10	13/04/2014	21:41:29	83,14	16,2	7,9	0	5	5	2,12	78089	1	2	16,09743099
68	13/04/2014	21:41:37	93,37	12,7	1,3	0,2	1	60	1,63	78097	2	7	12,40243247
11	13/04/2014	21:42:16	81,64	16	15,2	0	2	1	3,15	78136	1	1	15,82864633
10	13/04/2014	21:51:28	88,36	14,6	7,3	0	5	5	2,12	78688	1	2	14,41500928
68	13/04/2014	21:51:36	93,63	14	0	0	1	60	1,63	78696	1	7	13,85800545
11	13/04/2014	21:52:15	82,39	13,8	6,7	0,3	2	1	3,15	78735	2	1	13,39620619
10	13/04/2014	22:01:27	90,86	15,4	3,6	0	5	5	2,12	79287	1	2	15,38697293
68	13/04/2014	22:01:35	94,56	14,2	0	0	1	60	1,63	79295	1	7	14,10517142
11	13/04/2014	22:02:14	71,54	14	1,1	0	2	1	3,15	79334	1	1	13,39154496
10	13/04/2014	22:11:26	87,88	15,4	5,7	0	5	5	2,12	79886	1	2	15,31005926
68	13/04/2014	22:11:34	92,2	13,4	0	0	1	60	1,63	79894	1	7	13,15532293
11	13/04/2014	22:12:13	78,59	14,9	14,8	0	2	1	3,15	79933	1	1	14,52222628
10	13/04/2014	22:21:25	88,28	15,3	7,6	0	5	5	2,12	80485	1	2	15,20618102
68	13/04/2014	22:21:33	93,73	12,4	0	0,1	1	60	1,63	80493	2	7	12,07867689
11	13/04/2014	22:22:12	80,37	14,7	12,6	0	2	1	3,15	80532	1	1	14,34236896
10	13/04/2014	22:31:24	90,22	13,8	6,7	0	5	5	2,12	81084	1	2	13,55988793
68	13/04/2014	22:31:32	95,24	14,4	0	0	1	60	1,63	81092	1	7	14,34849018
11	13/04/2014	22:32:11	79,78	13,6	7,6	0	2	1	3,15	81131	1	1	13,12535593
10	13/04/2014	22:41:23	87,21	15,8	6,7	0	5	5	2,12	81683	1	2	15,75035009
68	13/04/2014	22:41:31	94,23	12,9	0	0	1	60	1,63	81691	1	7	12,63998297
11	13/04/2014	22:42:10	79,69	15,2	11,9	0	2	1	3,15	81730	1	1	14,88060622
10	13/04/2014	22:51:22	87,22	16,2	10,9	0	5	5	2,12	82282	1	2	16,21177272
68	13/04/2014	22:51:30	88,77	14	0	0,2	1	60	1,63	82290	2	7	13,75189375
11	13/04/2014	22:52:09	80,61	15,6	16,4	0	2	1	3,15	82329	1	1	15,35035386
10	13/04/2014	23:01:21	85,27	16,2	13	0	5	5	2,12	82881	1	2	16,15688226
68	13/04/2014	23:01:29	92,6	13,9	0	0	1	60	1,63	82889	1	7	13,72288444
11	13/04/2014	23:02:08	81,22	15,5	16,2	0	2	1	3,15	82928	1	1	15,25360534
10	13/04/2014	23:11:20	85,96	16,2	9,7	0	5	5	2,12	83480	1	2	16,17625453
68	13/04/2014	23:11:28	91,3	15,5	0	0	1	60	1,63	83488	1	7	15,51375628
11	13/04/2014	23:12:07	81,72	15,6	7,1	0	2	1	3,15	83527	1	1	15,37875705
10	13/04/2014	23:21:19	87,54	16,3	6,9	0	5	5	2,12	84079	1	2	16,33682138
68	13/04/2014	23:21:27	89,96	14,6	0	0	1	60	1,63	84087	1	7	14,45236231
11	13/04/2014	23:22:06	80,54	15,7	5,6	0	2	1	3,15	84126	1	1	15,46089304
10	13/04/2014	23:31:18	85,15	16,5	9,1	0,2	5	5	2,12	84678	2	2	16,49970619
68	13/04/2014	23:31:26	94,93	14,6	0	0	1	60	1,63	84686	1	7	14,56985866
11	13/04/2014	23:32:05	81,21	16,4	11,8	0	2	1	3,15	84725	1	1	16,27183235
10	13/04/2014	23:41:17	85,54	16,1	8,8	0	5	5	2,12	85277	1	2	16,04939556
68	13/04/2014	23:41:25	90,72	15,7	0	0	1	60	1,63	85285	1	7	15,72953334
11	13/04/2014	23:42:04	81,52	15,9	12,5	0	2	1	3,15	85324	1	1	15,71215667
10	13/04/2014	23:51:16	87,76	16	6,7	0	5	5	2,12	85876	1	2	15,99562766
68	13/04/2014	23:51:24	89,58	15,5	0	0	1	60	1,63	85884	1	7	15,46861676
11	13/04/2014	23:52:03	80,95	15,3	7,7	0	2	1	3,15	85923	1	1	15,0228594
10	14/04/2014	0:01:15	89,33	16,1	4,7	0	5	5	2,12	75	1	2	16,15528002
68	14/04/2014	0:01:23	92,3	15,1	0	0,1	1	60	1,63	83	2	7	15,0788545
11	14/04/2014	0:02:02	79,51	15,5	5	0	2	1	3,15	122	1	1	15,21053061
10	14/04/2014	0:11:14	90,59	15,2	4	0	5	5	2,12	674	1	2	15,15042241
68	14/04/2014	0:11:22	94,51	14,3	0,2	0	1	60	1,63	682	1	7	14,21766286
11	14/04/2014	0:12:01	76,11	14,2	5,1	0,2	2	1	3,15	721	2	1	13,70143009
10	14/04/2014	0:21:13	91,47	14,7	2,5	0	5	5	2,12	1273	1	2	14,60142642
68	14/04/2014	0:21:21	94,23	14,1	0,3	0	1	60	1,63	1281	1	7	13,98436279
11	14/04/2014	0:22:00	72,43	13,6	0,6	0	2	1	3,15	1320	1	1	12,98139261
10	14/04/2014	0:31:12	92,71	13,8	1,7	0,1	5	5	2,12	1872	2	2	13,61296776
68	14/04/2014	0:31:20	94,39	14,1	0,6	0	1	60	1,63	1880	1	7	13,98794132
11	14/04/2014	0:31:59	69,91	12,9	1,7	0,2	2	1	3,15	1919	2	1	12,19266241
10	14/04/2014	0:41:11	94,77	13,4	0,7	0	5	5	2,12	2471	1	2	13,2078291
68	14/04/2014	0:41:19	95,12	13,6	0	0,2	1	60	1,63	2479	2	7	13,43951467
11	14/04/2014	0:41:58	68,37	12,5	1,6	0,1	2	1	3,15	2518	2	1	11,74646277
10	14/04/2014	0:51:10	93,1	14,7	0,6	0	5	5	2,12	3070	1	2	14,64042184
68	14/04/2014	0:51:18	95,39	14	0	0	1	60	1,63	3078	1	7	13,89690888
11	14/04/2014	0:51:57	67,57	13,5	0	0	2	1	3,15	3117	1	1	12,78300856
10	14/04/2014	1:01:09	93,16	14,7	0,7	0	5	5	2,12	3669	1	2	14,64186187
68	14/04/2014	1:01:17	95,59	14,2	0,1	0	1	60	1,63	3677	1	7	14,1285641
11	14/04/2014	1:01:56	67,71	13,3	1,1	0,1	2	1	3,15	3716	2	1	12,57473431
10	14/04/2014	1:11:08	92,59	15	1	0	5	5	2,12	4268	1	2	14,97132274
68	14/04/2014	1:11:16	94,27	15	0	0	1	60	1,63	4276	1	7	15,01323038
11	14/04/2014	1:11:55	67,74	13,8	0,3	0	2	1	3,15	4315	1	1	13,10340048
10	14/04/2014	1:21:07	87,19	16,5	0,8	0	5	5	2,12	4867	1	2	16,55928813
68	14/04/2014	1:21:15	90,26	13,7	0	0,1	1	60	1,63	4875	2	7	13,44927914
11	14/04/2014	1:21:54	75,44	15,7	1,2	0	2	1	3,15	4914	1	1	15,33054392
10	14/04/2014	1:31:06	86,41	16	2,2	0	5	5	2,12	5466	1	2	15,9584299
68	14/04/2014	1:31:14	92,39	14,8	1	0	1	60	1,63	5474	1	7	14,73749849
11	14/04/2014	1:31:53	78,45	15	4,9	0	2	1	3,15	5513	1	1	14,62936344
10	14/04/2014	1:41:05	93,36	13,9	2,8	0	5	5	2,12	6065	1	2	13,73938158
68	14/04/2014	1:41:13	94,31	13,6	1,2	0,3	1	60	1,63	6073	2	7	13,42247098
11	14/04/2014	1:41:52	71,64	12,8	2,8	0	2	1	3,15	6112	1	1	12,11741037
10	14/04/2014	1:51:04	94,16	13,8	1,5	0	5	5	2,12	6664	1	2	13,64410418
68	14/04/2014	1:51:12	95,36	14,1	0,4	0	1	60	1,63	6672	1	7	14,00968145
11	14/04/2014	1:51:51	68,2	12,7	1,9	0	2	1	3,15	6711	1	1	11,95301469
10	14/04/2014	2:01:03	92,61	14,9	1,3	0	5	5	2,12	7263	1	2	14,85721326
68	14/04/2014	2:01:11	95,13	14,2	0	0	1	60	1,63	7271	1	7	14,11810589
11	14/04/2014	2:01:50	67,5	13,9	0	0,2	2	1	3,15	7310	2	1	13,20467117
10	14/04/2014	2:11:02	91,71	14,3	1,6	0	5	5	2,12	7862	1	2	14,15374034
68	14/04/2014	2:11:10	94,31	14	0,6	0,2	1	60	1,63	7870	2	7	13,87300643
11	14/04/2014	2:11:49	69,76	13,4	1,4	0,1	2	1	3,15	7909	2	1	12,7181177
10	14/04/2014	2:21:01	91,27	14,3	1,2	0	5	5	2,12	8461	1	2	14,14375641
68	14/04/2014	2:21:09	95,7	13,6	0	0	1	60	1,63	8469	1	7	13,4517496
11	14/04/2014	2:21:48	71,19	13,3	0,7	0,1	2	1	3,15	8508	2	1	12,63864629
10	14/04/2014	2:31:00	90,28	15,1	1	0	5	5	2,12	9060	1	2	15,02825109
68	14/04/2014	2:31:08	94,82	13,6	0	0	1	60	1,63	9068	1	7	13,43319634
11	14/04/2014	2:31:47	72,44	13,8	1,6	0	2	1	3,15	9107	1	1	13,19539928
10	14/04/2014	2:40:59	90,8	14	2,3	0	5	5	2,12	9659	1	2	13,79598056
68	14/04/2014	2:41:07	95,33	13,2	0	0,1	1	60	1,63	9667	2	7	12,99550984
11	14/04/2014	2:41:46	75,36	13	2,1	0	2	1	3,15	9706	1	1	12,39585967
10	14/04/2014	2:50:58	93,49	12,8	1,4	0,1	5	5	2,12	10258	2	2	12,51513197
68	14/04/2014	2:51:06	95,28	13,4	1,2	0	1	60	1,63	10266	1	7	13,21830693
11	14/04/2014	2:51:45	70,14	11,9	2,3	0,3	2	1	3,15	10305	2	1	11,14793319
10	14/04/2014	3:00:57	92,86	12,6	0,7	0	5	5	2,12	10857	1	2	12,28276395
68	14/04/2014	3:01:05	91,8	13,3	0	0	1	60	1,63	10865	1	7	13,03608168
11	14/04/2014	3:01:44	70,82	11,7	1,8	0,2	2	1	3,15	10904	2	1	10,94972045
10	14/04/2014	3:10:56	94,99	12,7	0,6	0,1	5	5	2,12	11456	2	2	12,43283294
68	14/04/2014	3:11:04	95,17	12,7	1,1	0,1	1	60	1,63	11464	2	7	12,43622155
11	14/04/2014	3:11:43	67,88	11,8	1,6	0,1	2	1	3,15	11503	2	1	11,00911844
10	14/04/2014	3:20:55	95	13,9	0	0	5	5	2,12	12055	1	2	13,7751387
68	14/04/2014	3:21:03	95,57	14,1	0,3	0	1	60	1,63	12063	1	7	14,01439831
11	14/04/2014	3:21:42	66,88	12,9	1,2	0	2	1	3,15	12102	1	1	12,13989951
10	14/04/2014	3:30:54	87,9	15,2	0,4	0	5	5	2,12	12654	1	2	15,08273315
68	14/04/2014	3:31:02	91,42	14,4	0	0	1	60	1,63	12662	1	7	14,26011308
11	14/04/2014	3:31:41	70,84	14,4	1,8	0	2	1	3,15	12701	1	1	13,80616096
10	14/04/2014	3:40:53	89,52	15,4	2,8	0	5	5	2,12	13253	1	2	15,35227543
68	14/04/2014	3:41:01	90,44	15,1	1,8	0	1	60	1,63	13261	1	7	15,03224483
11	14/04/2014	3:41:40	76,19	14,5	9,8	0	2	1	3,15	13300	1	1	14,02944918
10	14/04/2014	3:50:52	88,29	15,1	5,4	0	5	5	2,12	13852	1	2	14,97878742
68	14/04/2014	3:51:00	90,69	14,5	4,3	0	1	60	1,63	13860	1	7	14,35632121
11	14/04/2014	3:51:39	79,1	14,6	14,6	0	2	1	3,15	13899	1	1	14,20340629
10	14/04/2014	4:00:51	88,41	15,3	8,1	0	5	5	2,12	14451	1	2	15,20948143
68	14/04/2014	4:00:59	92,33	14,4	3,8	0	1	60	1,63	14459	1	7	14,28105126
11	14/04/2014	4:01:38	78,89	14,7	13,9	0	2	1	3,15	14498	1	1	14,30869321
10	14/04/2014	4:10:50	90,55	15,2	7,3	0	5	5	2,12	15050	1	2	15,14941064
68	14/04/2014	4:10:58	93,95	13,9	2,8	0	1	60	1,63	15058	1	7	13,75222057
11	14/04/2014	4:11:37	76,17	14,1	7,8	0	2	1	3,15	15097	1	1	13,59422938
10	14/04/2014	4:20:49	90,29	15	5,1	0	5	5	2,12	15649	1	2	14,91438573
68	14/04/2014	4:20:57	94,64	13,9	2,1	0,3	1	60	1,63	15657	2	7	13,7672711
11	14/04/2014	4:21:36	75,2	13,9	4	0,3	2	1	3,15	15696	2	1	13,35806565
10	14/04/2014	4:30:48	88,5	15,7	3,7	0	5	5	2,12	16248	1	2	15,66999935
68	14/04/2014	4:30:56	94,47	14,2	1,6	0	1	60	1,63	16256	1	7	14,10313163
11	14/04/2014	4:31:35	76,31	14,7	3	0	2	1	3,15	16295	1	1	14,25048114
10	14/04/2014	4:40:47	89,2	15,6	3,7	0	5	5	2,12	16847	1	2	15,57358372
68	14/04/2014	4:40:55	94,2	13,8	1,5	0,1	1	60	1,63	16855	2	7	13,64496548
11	14/04/2014	4:41:34	77,17	14,6	2	0	2	1	3,15	16894	1	1	14,16029658
10	14/04/2014	4:50:46	86,92	16,2	5,2	0	5	5	2,12	17446	1	2	16,2032993
68	14/04/2014	4:50:54	91,15	15,7	0,1	0	1	60	1,63	17454	1	7	15,7411255
11	14/04/2014	4:51:33	78,67	15,5	10,6	0	2	1	3,15	17493	1	1	15,18948466
10	14/04/2014	5:00:45	90,99	14,6	4,9	0	5	5	2,12	18045	1	2	14,4765305
68	14/04/2014	5:00:53	94,6	13,7	2,5	0,1	1	60	1,63	18053	2	7	13,5409761
11	14/04/2014	5:01:32	75,26	13,8	6,6	0	2	1	3,15	18092	1	1	13,25148351
10	14/04/2014	5:10:44	89,75	15,7	3,3	0	5	5	2,12	18644	1	2	15,70345599
68	14/04/2014	5:10:52	94,71	14,5	1	0	1	60	1,63	18652	1	7	14,45027072
11	14/04/2014	5:11:31	75,31	14,7	1,8	0	2	1	3,15	18691	1	1	14,22808754
10	14/04/2014	5:20:43	88,97	15,5	4	0	5	5	2,12	19243	1	2	15,45268155
68	14/04/2014	5:20:51	93,87	14,2	1,7	0	1	60	1,63	19251	1	7	14,0895504
11	14/04/2014	5:21:30	78,22	14,7	5	0	2	1	3,15	19290	1	1	14,29351579
10	14/04/2014	5:30:42	86,12	16,2	4,2	0	5	5	2,12	19842	1	2	16,18075456
68	14/04/2014	5:30:50	93,86	14,3	0,3	0	1	60	1,63	19850	1	7	14,20276399
11	14/04/2014	5:31:29	79,9	15,3	3,2	0	2	1	3,15	19889	1	1	14,997048
10	14/04/2014	5:40:41	88,4	15,8	3,9	0	5	5	2,12	20441	1	2	15,78242861
68	14/04/2014	5:40:49	94,77	14	0,8	0	1	60	1,63	20449	1	7	13,8831755
11	14/04/2014	5:41:28	78,99	14,4	2	0	2	1	3,15	20488	1	1	13,98140095
10	14/04/2014	5:50:40	88,66	15,3	2,6	0	5	5	2,12	21040	1	2	15,21583315
68	14/04/2014	5:50:48	95,17	13,7	1	0,1	1	60	1,63	21048	2	7	13,55312827
11	14/04/2014	5:51:27	76,95	14,5	2,7	0	2	1	3,15	21087	1	1	14,04610847
10	14/04/2014	6:00:39	87,91	15,7	2,3	0	5	5	2,12	21639	1	2	15,65426591
68	14/04/2014	6:00:47	95,42	13,5	0,8	0,2	1	60	1,63	21647	2	7	13,3334142
11	14/04/2014	6:01:26	78,13	14,5	1,6	0	2	1	3,15	21686	1	1	14,07207908
10	14/04/2014	6:10:38	88,12	15,4	2,1	0	5	5	2,12	22238	1	2	15,31622005
68	14/04/2014	6:10:46	94,98	13,4	2,2	0	1	60	1,63	22246	1	7	13,21214116
11	14/04/2014	6:11:25	78,21	14,2	2,2	0	2	1	3,15	22285	1	1	13,74590433
10	14/04/2014	6:20:37	85,88	16	2,2	0	5	5	2,12	22837	1	2	15,94388242
68	14/04/2014	6:20:45	92,37	13,9	1,1	0	1	60	1,63	22845	1	7	13,71790105
11	14/04/2014	6:21:24	80,82	14,9	0,7	0	2	1	3,15	22884	1	1	14,57425013
10	14/04/2014	6:30:36	86,55	16,2	2,8	0	5	5	2,12	23436	1	2	16,19286312
68	14/04/2014	6:30:44	89,8	15,6	0	0	1	60	1,63	23444	1	7	15,58946811
11	14/04/2014	6:31:23	81,15	15,3	1,8	0	2	1	3,15	23483	1	1	15,02778868
10	14/04/2014	6:40:35	85,67	16,3	4,4	0	5	5	2,12	24035	1	2	16,28344656
68	14/04/2014	6:40:43	88,59	15,7	0,5	0	1	60	1,63	24043	1	7	15,67240264
11	14/04/2014	6:41:22	81,29	15,6	8,7	0	2	1	3,15	24082	1	1	15,36773832
10	14/04/2014	6:50:34	89,75	15	5,9	0,1	5	5	2,12	24634	2	2	14,90109129
68	14/04/2014	6:50:42	91,51	14	3,3	0,3	1	60	1,63	24642	2	7	13,81147998
11	14/04/2014	6:51:21	79,71	14,1	5	0,6	2	1	3,15	24681	2	1	13,66852114
10	14/04/2014	7:00:33	85,54	16,5	3,3	0	5	5	2,12	25233	1	2	16,51105771
68	14/04/2014	7:00:41	93,49	13,9	3,7	0,2	1	60	1,63	25241	2	7	13,74220811
11	14/04/2014	7:01:20	80,2	15,1	2,8	0	2	1	3,15	25280	1	1	14,78170526
10	14/04/2014	7:10:32	84,96	17,2	4,1	0	5	5	2,12	25832	1	2	17,31006536
68	14/04/2014	7:10:40	93,22	14,8	1,7	0	1	60	1,63	25840	1	7	14,75764426
11	14/04/2014	7:11:19	81,75	16	2,6	0	2	1	3,15	25879	1	1	15,83161016
10	14/04/2014	7:20:31	82,71	17,9	4,7	0	5	5	2,12	26431	1	2	18,06146877
68	14/04/2014	7:20:39	85,99	17,5	0	0	1	60	1,63	26439	1	7	17,69756452
11	14/04/2014	7:21:18	80,6	17,5	2,2	0	2	1	3,15	26478	1	1	17,52156307
10	14/04/2014	7:30:30	81,84	18,1	4,9	0	5	5	2,12	27030	1	2	18,26839977
68	14/04/2014	7:30:38	84,79	15,6	1,2	0,9	1	60	1,63	27038	2	7	15,45800005
11	14/04/2014	7:31:17	80,17	17,8	4,8	0,2	2	1	3,15	27077	2	1	17,85781965
10	14/04/2014	7:40:29	81,1	18,1	6	0	5	5	2,12	27629	1	2	18,24258695
68	14/04/2014	7:40:37	87,54	16,3	3,2	0	1	60	1,63	27637	1	7	16,33682138
11	14/04/2014	7:41:16	80,36	16,8	3,8	0	2	1	3,15	27676	1	1	16,70496006
10	14/04/2014	7:50:28	80,32	18,5	5,2	0	5	5	2,12	28228	1	2	18,68944396
68	14/04/2014	7:50:36	86,53	15,6	2,6	0	1	60	1,63	28236	1	7	15,50335859
11	14/04/2014	7:51:15	79,92	17,5	4,5	0	2	1	3,15	28275	1	1	17,49965372
10	14/04/2014	8:00:27	81,69	17,5	5	0	5	5	2,12	28827	1	2	17,55682078
68	14/04/2014	8:00:35	85,9	16,1	2	0	1	60	1,63	28835	1	7	16,05938266
11	14/04/2014	8:01:14	81,43	16,2	4,6	0	2	1	3,15	28874	1	1	16,05008658
10	14/04/2014	8:10:26	77,89	18,5	4,6	0	5	5	2,12	29426	1	2	18,60135215
68	14/04/2014	8:10:34	79,87	18,9	1	0	1	60	1,63	29434	1	7	19,15073197
11	14/04/2014	8:11:13	77,59	18,4	5,4	0	2	1	3,15	29473	1	1	18,47284559
10	14/04/2014	8:20:25	78,3	18,7	3,9	0	5	5	2,12	30025	1	2	18,85299048
68	14/04/2014	8:20:33	75,77	19,4	2,9	0	1	60	1,63	30033	1	7	19,58946557
11	14/04/2014	8:21:12	77	18,3	1,9	0	2	1	3,15	30072	1	1	18,33471614
10	14/04/2014	8:30:24	73,58	19,5	3,6	0	5	5	2,12	30624	1	2	19,62121483
68	14/04/2014	8:30:32	81,61	16,5	5,9	0,4	1	60	1,63	30632	2	7	16,39751951
11	14/04/2014	8:31:11	73,58	18,7	2,8	0,7	2	1	3,15	30671	2	1	18,68020788
10	14/04/2014	8:40:23	73,12	18,7	4,5	0	5	5	2,12	31223	1	2	18,66357663
68	14/04/2014	8:40:31	72,81	20,2	4,4	0	1	60	1,63	31231	1	7	20,42578905
11	14/04/2014	8:41:10	72,76	18,8	4,9	0	2	1	3,15	31270	1	1	18,76692908
10	14/04/2014	8:50:22	71,62	19,2	2,5	0,1	5	5	2,12	31822	2	2	19,19128125
68	14/04/2014	8:50:30	69,67	21,1	4,3	0	1	60	1,63	31830	1	7	21,37086035
11	14/04/2014	8:51:09	70,15	20	1,4	0	2	1	3,15	31869	1	1	20,07402342
10	14/04/2014	9:00:21	66,68	20,8	2	0	5	5	2,12	32421	1	2	20,87217897
68	14/04/2014	9:00:29	69,33	20,9	4,9	0	1	60	1,63	32429	1	7	21,11300763
11	14/04/2014	9:01:08	67,79	21,2	2,1	0	2	1	3,15	32468	1	1	21,40232438
10	14/04/2014	9:10:20	63,99	22,4	3,9	0	5	5	2,12	33020	1	2	22,66482177
68	14/04/2014	9:10:28	64,65	22	5,8	0,1	1	60	1,63	33028	2	7	22,21344495
11	14/04/2014	9:11:07	62,95	23	4,7	0	2	1	3,15	33067	1	1	23,34240643
10	14/04/2014	9:20:19	58,98	23,5	5,6	0	5	5	2,12	33619	1	2	23,72267981
68	14/04/2014	9:20:27	72,39	19	6,7	0	1	60	1,63	33627	1	7	18,98654727
11	14/04/2014	9:21:06	57,21	23,6	1	0	2	1	3,15	33666	1	1	23,73845317
10	14/04/2014	9:30:18	64,21	21,7	3,9	0	5	5	2,12	34218	1	2	21,82955389
68	14/04/2014	9:30:26	72,7	19,6	5,9	0	1	60	1,63	34226	1	7	19,70458136
11	14/04/2014	9:31:05	64,52	20,4	0	0	2	1	3,15	34265	1	1	20,30694662
10	14/04/2014	9:40:17	60,1	24	2,9	0	5	5	2,12	34817	1	2	24,40846745
68	14/04/2014	9:40:25	69,27	19,5	5,7	0,7	1	60	1,63	34825	2	7	19,45101677
11	14/04/2014	9:41:04	61,81	22,8	0,7	0	2	1	3,15	34864	1	1	23,0326648
10	14/04/2014	9:50:16	58,33	24,1	3,1	0,1	5	5	2,12	35416	2	2	24,41939033
68	14/04/2014	9:50:24	66,26	22,2	4	0,9	1	60	1,63	35424	2	7	22,54183157
11	14/04/2014	9:51:03	58,83	23,7	0,7	0	2	1	3,15	35463	1	1	23,95829738
10	14/04/2014	10:00:15	57,12	24	2,9	0,1	5	5	2,12	36015	2	2	24,2198146
68	14/04/2014	10:00:23	68,41	20,1	5,4	0,9	1	60	1,63	36023	2	7	20,11943094
11	14/04/2014	10:01:02	56,98	22,9	1,5	0,6	2	1	3,15	36062	2	1	22,88534541
10	14/04/2014	10:10:14	57,23	23,9	3,4	0,1	5	5	2,12	36614	2	2	24,10446995
68	14/04/2014	10:10:22	62,36	23,5	3,6	0	1	60	1,63	36622	1	7	23,92679395
11	14/04/2014	10:11:01	58,67	23,5	0	0,2	2	1	3,15	36661	2	1	23,70417156
10	14/04/2014	10:20:13	53,38	25	2,3	0	5	5	2,12	37213	1	2	25,19891258
68	14/04/2014	10:20:21	60,85	21,7	4,3	0,2	1	60	1,63	37221	2	7	21,66437133
11	14/04/2014	10:21:00	54,9	24	0,5	0	2	1	3,15	37260	1	1	24,0815995
10	14/04/2014	10:30:12	49,45	26,3	3,8	0,3	5	5	2,12	37812	2	2	26,51110069
68	14/04/2014	10:30:20	62,25	22,9	4	0,6	1	60	1,63	37820	2	7	23,1795511
11	14/04/2014	10:30:59	52,67	25,8	3,2	0	2	1	3,15	37859	1	1	26,13738404
10	14/04/2014	10:40:11	51,85	26,5	2,6	0,2	5	5	2,12	38411	2	2	26,95279966
68	14/04/2014	10:40:19	53,44	27	3,2	0,1	1	60	1,63	38419	2	7	27,7287249
11	14/04/2014	10:40:58	51,84	26	0	0	2	1	3,15	38458	1	1	26,32375433
10	14/04/2014	10:50:10	51,34	26,6	3,2	0	5	5	2,12	39010	1	2	27,03759753
68	14/04/2014	10:50:18	54,37	27,1	3,9	0,1	1	60	1,63	39018	2	7	27,94166639
11	14/04/2014	10:50:57	50,67	26,5	0	0,1	2	1	3,15	39057	2	1	26,85707582
10	14/04/2014	11:00:09	52,1	25,4	2,4	0	5	5	2,12	39609	1	2	25,60012578
68	14/04/2014	11:00:17	48,99	28	2,9	0	1	60	1,63	39617	1	7	28,62102543
11	14/04/2014	11:00:56	50,88	25,2	0	0	2	1	3,15	39656	1	1	25,2699783
10	14/04/2014	11:10:08	50,82	27,2	2,6	0,1	5	5	2,12	40208	2	2	27,75747852
68	14/04/2014	11:10:16	53,6	24,5	3,9	0,9	1	60	1,63	40216	2	7	24,60394005
11	14/04/2014	11:10:55	47,59	27,8	1,2	0	2	1	3,15	40255	1	1	28,23336477
10	14/04/2014	11:20:07	49,42	27,7	2,9	0,1	5	5	2,12	40807	2	2	28,27395951
68	14/04/2014	11:20:15	56,89	24,8	4,7	0,6	1	60	1,63	40815	2	7	25,19327801
11	14/04/2014	11:20:54	46,6	28,6	1,5	0,7	2	1	3,15	40854	2	1	29,16360385
10	14/04/2014	11:30:06	51,37	27	1,6	0,2	5	5	2,12	41406	2	2	27,54905573
68	14/04/2014	11:30:14	48,66	25,8	4,3	0,9	1	60	1,63	41414	2	7	25,83925504
11	14/04/2014	11:30:53	51,32	26,4	0	0,5	2	1	3,15	41453	2	1	26,78382129
10	14/04/2014	11:40:05	49,36	26,5	0,6	0,4	5	5	2,12	42005	2	2	26,75177306
68	14/04/2014	11:40:13	51,55	25,3	3,3	0,5	1	60	1,63	42013	2	7	25,43851876
11	14/04/2014	11:40:52	47,8	26,9	0	0,5	2	1	3,15	42052	2	1	27,12133592
10	14/04/2014	11:50:04	47,91	27,3	1,1	0	5	5	2,12	42604	1	2	27,63007235
68	14/04/2014	11:50:12	56,72	24,1	3	0,8	1	60	1,63	42612	2	7	24,31694987
11	14/04/2014	11:50:51	46,75	26,8	0	0	2	1	3,15	42651	1	1	26,91176406
10	14/04/2014	12:00:03	50,94	27,8	1,4	0	5	5	2,12	43203	1	2	28,54556362
68	14/04/2014	12:00:11	57,21	25,5	3,4	0	1	60	1,63	43211	1	7	26,10024248
11	14/04/2014	12:00:50	48,1	28	0	0	2	1	3,15	43250	1	1	28,5365755
10	14/04/2014	12:10:02	50,82	27,9	1,6	0,4	5	5	2,12	43802	2	2	28,66516013
68	14/04/2014	12:10:10	53,53	27,4	1,3	0	1	60	1,63	43810	1	7	28,26099591
11	14/04/2014	12:10:49	50,87	27,5	0	0	2	1	3,15	43849	1	1	28,14856648
10	14/04/2014	12:20:01	53,32	23,7	1,2	0	5	5	2,12	44401	1	2	23,62719275
68	14/04/2014	12:20:09	56,84	25,1	2,8	0	1	60	1,63	44409	1	7	25,56590514
11	14/04/2014	12:20:48	55,53	22,1	0	1	2	1	3,15	44448	2	1	21,87094778
10	14/04/2014	12:30:00	52,49	28	2,1	0	5	5	2,12	45000	1	2	28,95879674
68	14/04/2014	12:30:08	53,75	27	2,4	0	1	60	1,63	45008	1	7	27,75586496
11	14/04/2014	12:30:47	52,14	26,8	0	0,1	2	1	3,15	45047	2	1	27,35874954
10	14/04/2014	12:39:59	51,86	26,1	0,4	0,1	5	5	2,12	45599	2	2	26,4502292
68	14/04/2014	12:40:07	52,3	28,1	0	0	1	60	1,63	45607	1	7	29,0737256
11	14/04/2014	12:40:46	52,16	25,3	0	0	2	1	3,15	45646	1	1	25,4816253
10	14/04/2014	12:49:58	43,88	28,4	1,5	0,2	5	5	2,12	46198	2	2	28,64256784
68	14/04/2014	12:50:06	52,26	27,7	0	0	1	60	1,63	46206	1	7	28,53868311
11	14/04/2014	12:50:45	47,7	28,4	0,1	0,1	2	1	3,15	46245	2	1	29,01422221
10	14/04/2014	12:59:57	45,65	27,9	1,3	0	5	5	2,12	46797	1	2	28,18152696
68	14/04/2014	13:00:05	50,8	27,6	0,1	0	1	60	1,63	46805	1	7	28,27183175
11	14/04/2014	13:00:44	44,33	27,8	0	0,1	2	1	3,15	46844	2	1	27,93734273
10	14/04/2014	13:09:56	43,84	26,4	0	0,1	5	5	2,12	47396	2	2	26,20037897
68	14/04/2014	13:10:04	53,86	23,7	1,3	0,3	1	60	1,63	47404	2	7	23,65912116
11	14/04/2014	13:10:43	41,8	26,3	0	0,2	2	1	3,15	47443	2	1	25,93014417
10	14/04/2014	13:19:55	46,29	28,3	0,6	0,1	5	5	2,12	47995	2	2	28,74785254
68	14/04/2014	13:20:03	45,32	26,8	1,9	1	1	60	1,63	48003	2	7	26,79622539
11	14/04/2014	13:20:42	47,74	27,5	0	0,4	2	1	3,15	48042	2	1	27,86692988
10	14/04/2014	13:29:54	44,75	27,5	0	0,1	5	5	2,12	48594	2	2	27,60422287
68	14/04/2014	13:30:02	51,28	25,8	2,6	0,3	1	60	1,63	48602	2	7	26,03306753
11	14/04/2014	13:30:41	46,88	26,8	0	0,1	2	1	3,15	48641	2	1	26,92233144
10	14/04/2014	13:39:53	48,87	27,5	0,9	0	5	5	2,12	49193	1	2	27,96782922
68	14/04/2014	13:40:01	45,8	27,3	2,7	0	1	60	1,63	49201	1	7	27,44811577
11	14/04/2014	13:40:40	50,26	26,6	0	0	2	1	3,15	49240	1	1	26,94924031
10	14/04/2014	13:49:52	46,42	27,3	1	0,3	5	5	2,12	49792	2	2	27,50126967
68	14/04/2014	13:50:00	52,9	24	2,8	0,9	1	60	1,63	49800	2	7	23,95879544
11	14/04/2014	13:50:39	47,41	25,6	0	0,2	2	1	3,15	49839	2	1	25,50832584
10	14/04/2014	13:59:51	51,38	24,2	0	0,1	5	5	2,12	50391	2	2	24,10334544
68	14/04/2014	13:59:59	58,36	22,2	1,2	0,3	1	60	1,63	50399	2	7	22,12986393
11	14/04/2014	14:00:38	54,47	22,7	0	0,1	2	1	3,15	50438	2	1	22,51457444
10	14/04/2014	14:09:50	52,34	23,9	0,3	0	5	5	2,12	50990	1	2	23,80603722
68	14/04/2014	14:09:58	61,74	21,6	1,7	0	1	60	1,63	50998	1	7	21,58946413
11	14/04/2014	14:10:37	55,75	22,4	0	0	2	1	3,15	51037	1	1	22,23097002
10	14/04/2014	14:19:49	47,81	27	0,5	0,6	5	5	2,12	51589	2	2	27,24643807
68	14/04/2014	14:19:57	52,17	26,1	0	0,9	1	60	1,63	51597	2	7	26,47434372
11	14/04/2014	14:20:36	50,93	25,8	0	0,6	2	1	3,15	51636	2	1	26,00696336
10	14/04/2014	14:29:48	42,33	27,5	0	0	5	5	2,12	52188	1	2	27,39618233
68	14/04/2014	14:29:56	50,21	23,3	0	0,8	1	60	1,63	52196	2	7	22,9815335
11	14/04/2014	14:30:35	44	26,9	0,2	0,5	2	1	3,15	52235	2	1	26,8110176
10	14/04/2014	14:39:47	41,56	26,7	1,8	0,2	5	5	2,12	52787	2	2	26,38085954
68	14/04/2014	14:39:55	51	24	0	0	1	60	1,63	52795	1	7	23,84364774
11	14/04/2014	14:40:34	44,5	25,3	0	0,3	2	1	3,15	52834	2	1	24,95385045
10	14/04/2014	14:49:46	41,18	29	0,8	0,1	5	5	2,12	53386	2	2	29,12689751
68	14/04/2014	14:49:54	49,95	24,5	0	0,1	1	60	1,63	53394	2	7	24,36949506
11	14/04/2014	14:50:33	42,7	28,1	0	0	2	1	3,15	53433	1	1	28,15967536
10	14/04/2014	14:59:45	49,24	26,6	0,5	0,2	5	5	2,12	53985	2	2	26,86643684
68	14/04/2014	14:59:53	54,6	26	0	0	1	60	1,63	53993	1	7	26,53773909
11	14/04/2014	15:00:32	52,9	25,1	0	0	2	1	3,15	54032	1	1	25,28831663
10	14/04/2014	15:09:44	50,56	24,5	0,2	0	5	5	2,12	54584	1	2	24,40826578
68	14/04/2014	15:09:52	55,41	24,5	0	0,5	1	60	1,63	54592	2	7	24,72237339
11	14/04/2014	15:10:31	53,99	22,7	0	0,4	2	1	3,15	54631	2	1	22,48927519
10	14/04/2014	15:19:43	48,56	26,3	0	1	5	5	2,12	55183	2	2	26,44175077
68	14/04/2014	15:19:51	57,51	23,2	0	0	1	60	1,63	55191	1	7	23,27352866
11	14/04/2014	15:20:30	53,28	25	0	0,8	2	1	3,15	55230	2	1	25,19202311
10	14/04/2014	15:29:42	54,82	23,9	0,4	0	5	5	2,12	55782	1	2	23,95619259
68	14/04/2014	15:29:50	60,45	20,7	1	0,2	1	60	1,63	55790	2	7	20,48050043
11	14/04/2014	15:30:29	59,13	21,9	0	0,1	2	1	3,15	55829	2	1	21,81550286
10	14/04/2014	15:39:41	53,23	23,7	0,5	0,2	5	5	2,12	56381	2	2	23,62188243
68	14/04/2014	15:39:49	58,32	21,5	1,3	0,1	1	60	1,63	56389	2	7	21,30961809
11	14/04/2014	15:40:28	56,48	22,2	0	0	2	1	3,15	56428	1	1	22,03464245
10	14/04/2014	15:49:40	55,72	24,1	0,9	0	5	5	2,12	56980	1	2	24,25385642
68	14/04/2014	15:49:48	63,39	20,5	0	0,5	1	60	1,63	56988	2	7	20,37519544
11	14/04/2014	15:50:27	56,47	22,6	1,3	0	2	1	3,15	57027	1	1	22,50295281
10	14/04/2014	15:59:39	56,29	22,2	0,1	0	5	5	2,12	57579	1	2	22,02507992
68	14/04/2014	15:59:47	63,47	19,7	0,6	0	1	60	1,63	57587	1	7	19,45613757
11	14/04/2014	16:00:26	59,88	20,8	0	0	2	1	3,15	57626	1	1	20,57101906
10	14/04/2014	16:09:38	58,9	22,5	0	0	5	5	2,12	58178	1	2	22,51314225
68	14/04/2014	16:09:46	63,66	20,4	0	0,2	1	60	1,63	58186	2	7	20,27049195
11	14/04/2014	16:10:25	62,67	21	0	0	2	1	3,15	58225	1	1	20,92694831
10	14/04/2014	16:19:37	60,63	21,5	1	0	5	5	2,12	58777	1	2	21,41852956
68	14/04/2014	16:19:45	67,78	19,5	0	0	1	60	1,63	58785	1	7	19,39303857
11	14/04/2014	16:20:24	62,39	20,2	0	0	2	1	3,15	58824	1	1	19,98648742
10	14/04/2014	16:29:36	64,37	20,8	0,6	0	5	5	2,12	59376	1	2	20,76859499
68	14/04/2014	16:29:44	70,2	18,7	0	0,1	1	60	1,63	59384	2	7	18,55887106
11	14/04/2014	16:30:23	67,14	19,2	0	0	2	1	3,15	59423	1	1	19,02247217
10	14/04/2014	16:39:35	66,49	19,9	0,7	0	5	5	2,12	59975	1	2	19,80642122
68	14/04/2014	16:39:43	71,62	18,7	0	0	1	60	1,63	59983	1	7	18,60960214
11	14/04/2014	16:40:22	69,28	18,7	0	0,1	2	1	3,15	60022	2	1	18,5261931
10	14/04/2014	16:49:34	69,1	19,3	0,6	0	5	5	2,12	60574	1	2	19,2117817
68	14/04/2014	16:49:42	73,76	18,6	0	0	1	60	1,63	60582	1	7	18,5701928
11	14/04/2014	16:50:21	72,45	18,1	0	0	2	1	3,15	60621	1	1	17,94726865
10	14/04/2014	16:59:33	71,4	19,4	0,3	0	5	5	2,12	61173	1	2	19,41715055
68	14/04/2014	16:59:41	77,52	18	0	0,1	1	60	1,63	61181	2	7	18,00229442
11	14/04/2014	17:00:20	74,88	18,2	0	0,3	2	1	3,15	61220	2	1	18,1448057
10	14/04/2014	17:09:32	72,11	20,1	0,5	0	5	5	2,12	61772	1	2	20,27569928
68	14/04/2014	17:09:40	78,67	17,8	0	0,5	1	60	1,63	61780	2	7	17,80785943
11	14/04/2014	17:10:19	74,4	18,8	0	0	2	1	3,15	61819	1	1	18,82701966
10	14/04/2014	17:19:31	77,2	19,1	0,8	0	5	5	2,12	62371	1	2	19,28739525
68	14/04/2014	17:19:39	81,42	18,1	0	0,2	1	60	1,63	62379	2	7	18,25373871
11	14/04/2014	17:20:18	79,6	17,9	0	0	2	1	3,15	62418	1	1	17,95577877
10	14/04/2014	17:29:30	78,83	19	0,6	0	5	5	2,12	62970	1	2	19,23073878
68	14/04/2014	17:29:38	85,97	17,3	0	0,5	1	60	1,63	62978	2	7	17,46012381
51	14/04/2014	17:30:00	82,24	18,5	4,5	0	3	64	2,12	63000	1	8	18,75974477
11	14/04/2014	17:30:17	80,81	17,7	0	0	2	2	3,15	63017	1	1	17,76201572
10	14/04/2014	17:39:29	77,99	19,3	0,8	0	5	6	2,12	63569	1	2	19,55798575
68	14/04/2014	17:39:37	86,97	17,3	0	0	1	1	1,63	63577	1	1	17,49241744
51	14/04/2014	17:39:59	83,1	18,5	4,4	0	3	64	2,12	63599	1	8	18,79143247
11	14/04/2014	17:40:16	79,24	18,4	0	0,3	2	2	3,15	63616	2	1	18,53174158
10	14/04/2014	17:49:28	82,15	18	0,8	0,1	5	6	2,12	64168	2	2	18,16064612
68	14/04/2014	17:49:36	88,24	16,7	0	0,9	1	1	1,63	64176	2	1	16,82442076
51	14/04/2014	17:49:58	84,98	17,9	5,2	0,1	3	64	2,12	64198	2	8	18,13953871
11	14/04/2014	17:50:15	81,38	17	0	0,1	2	2	3,15	64215	2	1	16,96585542
10	14/04/2014	17:59:27	83,5	17,9	0	0	5	6	2,12	64767	1	2	18,08855006
68	14/04/2014	17:59:35	90,22	16,5	0	0,9	1	1	1,63	64775	2	1	16,64871621
51	14/04/2014	17:59:57	86,2	17,7	5,3	0	3	64	2,12	64797	1	8	17,942589
11	14/04/2014	18:00:14	80,55	16,5	0	0,1	2	2	3,15	64814	2	1	16,36722039
10	14/04/2014	18:09:26	85	17,9	0,2	0	5	6	2,12	65366	1	2	18,14023001
68	14/04/2014	18:09:34	91,7	16,3	0	0	1	1	1,63	65374	1	1	16,45703156
51	14/04/2014	18:09:56	86,63	17,5	5,3	0	3	64	2,12	65396	1	8	17,71873695
11	14/04/2014	18:10:13	78,5	16,5	0	0	2	2	3,15	65413	1	1	16,30901628
10	14/04/2014	18:19:25	81,36	19,2	0	0,1	5	6	2,12	65965	2	2	19,57136486
68	14/04/2014	18:19:33	91,11	16,2	0	1	1	1	1,63	65973	2	1	16,32258692
51	14/04/2014	18:19:55	87,54	17,6	3,8	0,1	3	64	2,12	65995	2	8	17,86839625
11	14/04/2014	18:20:12	80,45	18,1	0	0,1	2	2	3,15	66012	2	1	18,21998438
10	14/04/2014	18:29:24	81,66	18,4	0	0	5	6	2,12	66564	1	2	18,61893379
68	14/04/2014	18:29:32	91,3	16,2	0	0,9	1	1	1,63	66572	2	1	16,3280441
51	14/04/2014	18:29:54	86,27	17,6	3,6	0,1	3	64	2,12	66594	2	8	17,8257496
11	14/04/2014	18:30:11	80,68	17,4	0	0	2	2	3,15	66611	1	1	17,40774022
10	14/04/2014	18:39:23	83,7	17,6	0	0	5	6	2,12	67163	1	2	17,74015869
68	14/04/2014	18:39:31	91,78	16,5	0	0	1	1	1,63	67171	1	1	16,69519038
51	14/04/2014	18:39:53	88,61	17,2	4,4	0,4	3	64	2,12	67193	2	8	17,4266392
11	14/04/2014	18:40:10	80,98	17	0,1	0,1	2	2	3,15	67210	2	1	16,95368893
10	14/04/2014	18:49:22	84,35	17,9	0	0	5	6	2,12	67762	1	2	18,11779364
68	14/04/2014	18:49:30	92,8	16	0	0,1	1	1	1,63	67770	2	1	16,13630259
51	14/04/2014	18:49:52	89,24	16,6	4,7	0,1	3	64	2,12	67792	2	8	16,73704476
11	14/04/2014	18:50:09	80,76	17	0	0	2	2	3,15	67809	1	1	16,94700641
10	14/04/2014	18:59:21	82,74	18,3	0,2	0	5	6	2,12	68361	1	2	18,53845233
68	14/04/2014	18:59:29	92,62	15,9	0	0,1	1	1	1,63	68369	2	1	16,01419925
51	14/04/2014	18:59:51	89,32	16,7	4,5	0	3	64	2,12	68391	1	8	16,85710861
11	14/04/2014	19:00:08	80,43	17	0,1	0	2	2	3,15	68408	1	1	16,93699471
10	14/04/2014	19:09:20	82,54	18,4	0	0	5	6	2,12	68960	1	2	18,65087833
68	14/04/2014	19:09:28	92,4	15,7	0	0,1	1	1	1,63	68968	2	1	15,77493533
51	14/04/2014	19:09:50	89,43	16,3	3,8	0	3	64	2,12	68990	1	8	16,39118493
11	14/04/2014	19:10:07	80,82	17	0	0	2	2	3,15	69007	1	1	16,94882828
10	14/04/2014	19:19:19	82,54	17,9	0	0	5	6	2,12	69559	1	2	18,05565352
68	14/04/2014	19:19:27	92,3	16,2	0	0	1	1	1,63	69567	1	1	16,35683442
51	14/04/2014	19:19:49	90,28	16,5	3,4	0	3	64	2,12	69589	1	8	16,65049826
11	14/04/2014	19:20:06	80,99	17	0	0,2	2	2	3,15	69606	2	1	16,95399283
10	14/04/2014	19:29:18	82,97	18,2	0,2	0	5	6	2,12	70158	1	2	18,427211
68	14/04/2014	19:29:26	91,49	15,9	0	0,1	1	1	1,63	70166	2	1	15,98282884
51	14/04/2014	19:29:48	88,83	16,7	3,4	0	3	64	2,12	70188	1	8	16,84225999
11	14/04/2014	19:30:05	80,15	17	0	0	2	2	3,15	70205	1	1	16,92851129
10	14/04/2014	19:39:17	83,19	17,7	0,1	0	5	6	2,12	70757	1	2	17,84122333
68	14/04/2014	19:39:25	91,1	15,8	0	0,1	1	1	1,63	70765	2	1	15,8557823
51	14/04/2014	19:39:47	87,98	16,4	5,3	0,2	3	64	2,12	70787	2	8	16,46584291
11	14/04/2014	19:40:04	80,96	16,9	0,5	0	2	2	3,15	70804	1	1	16,83778546
10	14/04/2014	19:49:16	79,93	18,2	0,2	0	5	6	2,12	71356	1	2	18,31986286
68	14/04/2014	19:49:24	91,95	15,4	0	0	1	1	1,63	71364	1	1	15,41533179
51	14/04/2014	19:49:46	89,34	16,2	4,6	0	3	64	2,12	71386	1	8	16,27194853
11	14/04/2014	19:50:03	81,15	17,1	0,6	0	2	2	3,15	71403	1	1	17,07446242
10	14/04/2014	19:59:15	82,54	17,6	0,2	0	5	6	2,12	71955	1	2	17,7018386
68	14/04/2014	19:59:23	91,92	15	0	0,1	1	1	1,63	71963	2	1	14,95468457
51	14/04/2014	19:59:45	89,82	15,5	4,2	0	3	64	2,12	71985	1	8	15,47489693
11	14/04/2014	20:00:02	81,62	16,6	0	0	2	2	3,15	72002	1	1	16,51241364
10	14/04/2014	20:09:14	80,6	18,4	0,1	0	5	6	2,12	72554	1	2	18,58062369
68	14/04/2014	20:09:22	92,63	15	0	0	1	1	1,63	72562	1	1	14,97231742
51	14/04/2014	20:09:44	90,35	15,7	2,5	0	3	64	2,12	72584	1	8	15,71957447
11	14/04/2014	20:10:01	81,45	17	0	0	2	2	3,15	72601	1	1	16,96798674
10	14/04/2014	20:19:13	81,32	17,7	2,3	0	5	6	2,12	73153	1	2	17,77891848
68	14/04/2014	20:19:21	91,72	15,1	0	0	1	1	1,63	73161	1	1	15,06428428
51	14/04/2014	20:19:43	89,4	15,9	3,2	0	3	64	2,12	73183	1	8	15,92517678
11	14/04/2014	20:20:00	81,36	16,8	0,7	0	2	2	3,15	73200	1	1	16,73459365
10	14/04/2014	20:29:12	82	17,6	3	0	5	6	2,12	73752	1	2	17,68406644
68	14/04/2014	20:29:20	92,95	14	0	0,3	1	1	1,63	73760	2	1	13,84304217
51	14/04/2014	20:29:42	89,58	15	6,2	0	3	64	2,12	73782	1	8	14,89691179
11	14/04/2014	20:29:59	81,76	16,2	4,5	0	2	2	3,15	73799	1	1	16,05919651
10	14/04/2014	20:39:11	81,1	17,8	1,8	0	5	6	2,12	74351	1	2	17,88896485
68	14/04/2014	20:39:19	94,7	14,1	0	0	1	1	1,63	74359	1	1	13,99488075
51	14/04/2014	20:39:41	90,97	14,7	4,1	0	3	64	2,12	74381	1	8	14,5895132
11	14/04/2014	20:39:58	81,87	16,2	0	0	2	2	3,15	74398	1	1	16,06223599
10	14/04/2014	20:49:10	82,82	16,8	1,7	0	5	6	2,12	74950	1	2	16,77808982
68	14/04/2014	20:49:18	91,82	15,6	0	0	1	1	1,63	74958	1	1	15,64322349
51	14/04/2014	20:49:40	87,71	16,5	3,9	0	3	64	2,12	74980	1	8	16,57455655
11	14/04/2014	20:49:57	80,56	15,5	0	0	2	2	3,15	74997	1	1	15,23694332
10	14/04/2014	20:59:09	83,88	15,9	2	0	5	6	2,12	75549	1	2	15,77522948
68	14/04/2014	20:59:17	93,73	14,3	0	0,2	1	1	1,63	75557	2	1	14,19978854
51	14/04/2014	20:59:39	90,42	15,2	3	0	3	64	2,12	75579	1	8	15,14612346
11	14/04/2014	20:59:56	81,75	14,9	0,5	0	2	2	3,15	75596	1	1	14,5960881
10	14/04/2014	21:09:08	85,25	16,3	0,3	0	5	6	2,12	76148	1	2	16,27151537
68	14/04/2014	21:09:16	93,93	15,1	0	0	1	1	1,63	76156	1	1	15,11997619
51	14/04/2014	21:09:38	91,55	15,7	2,6	0	3	64	2,12	76178	1	8	15,75192657
11	14/04/2014	21:09:55	77,76	14,9	0	0	2	2	3,15	76195	1	1	14,50298622
10	14/04/2014	21:19:07	86,39	15,4	0,6	0	5	6	2,12	76747	1	2	15,27194312
68	14/04/2014	21:19:15	91,82	14,6	0	0	1	1	1,63	76755	1	1	14,49607529
51	14/04/2014	21:19:37	89,41	15,6	9,7	0	3	64	2,12	76777	1	8	15,57913895
11	14/04/2014	21:19:54	79,96	14,7	0,3	0	2	2	3,15	76794	1	1	14,33301928
10	14/04/2014	21:29:06	86,23	15,5	1,7	0	5	6	2,12	77346	1	2	15,38158063
68	14/04/2014	21:29:14	90,6	15,8	0	0	1	1	1,63	77354	1	1	15,84213869
51	14/04/2014	21:29:36	87,6	16	10,5	0	3	64	2,12	77376	1	8	15,99120833
11	14/04/2014	21:29:53	80,7	14,8	4,9	0	2	2	3,15	77393	1	1	14,46058234
10	14/04/2014	21:39:05	85,8	16,7	1,3	0	5	6	2,12	77945	1	2	16,75110691
68	14/04/2014	21:39:13	92,77	13,6	0	0,1	1	1	1,63	77953	2	1	13,39020553
51	14/04/2014	21:39:35	88,5	15,1	7,1	0	3	64	2,12	77975	1	8	14,98398897
11	14/04/2014	21:39:52	79,84	15,8	1,8	0	2	2	3,15	77992	1	1	15,55513545
10	14/04/2014	21:49:04	88,95	14,1	2,6	0	5	6	2,12	78544	1	2	13,8674636
68	14/04/2014	21:49:12	95	13,7	0	0,2	1	1	1,63	78552	2	1	13,5495013
51	14/04/2014	21:49:34	91,1	14,6	4,3	0	3	64	2,12	78574	1	8	14,47911721
11	14/04/2014	21:49:51	74,54	12,8	1,9	0,2	2	2	3,15	78591	2	1	12,16827425
10	14/04/2014	21:59:03	91,38	14,1	1,1	0	5	6	2,12	79143	1	2	13,92097569
68	14/04/2014	21:59:11	95,21	13,5	0	0,2	1	1	1,63	79151	2	1	13,3290409
51	14/04/2014	21:59:33	92,16	14	4	0	3	64	2,12	79173	1	8	13,8257058
11	14/04/2014	21:59:50	69,17	12,7	0,5	0	2	2	3,15	79190	1	1	11,9695191
10	14/04/2014	22:09:02	87,48	14	1,3	0	5	6	2,12	79742	1	2	13,72405442
68	14/04/2014	22:09:10	93,99	14,1	0	0,3	1	1	1,63	79750	2	1	13,97899897
51	14/04/2014	22:09:32	90,76	15,4	3,6	0,1	3	64	2,12	79772	2	8	15,38437725
11	14/04/2014	22:09:49	74,38	12,9	0,1	0,1	2	2	3,15	79789	2	1	12,27172291
10	14/04/2014	22:19:01	83,32	15,9	1	0	5	6	2,12	80341	1	2	15,76020668
68	14/04/2014	22:19:09	93,66	14,7	0	0	1	1	1,63	80349	1	1	14,65387485
51	14/04/2014	22:19:31	90,93	15	4,3	0	3	64	2,12	80371	1	8	14,93017828
11	14/04/2014	22:19:48	76,3	15	0	0	2	2	3,15	80388	1	1	14,57907741
10	14/04/2014	22:29:00	83,85	16	2,4	0	5	6	2,12	80940	1	2	15,8884562
68	14/04/2014	22:29:08	92,52	14,1	0	0	1	1	1,63	80948	1	1	13,94624965
51	14/04/2014	22:29:30	88,9	15	7,6	0	3	64	2,12	80970	1	8	14,88022153
11	14/04/2014	22:29:47	80,9	15	2,5	0	2	2	3,15	80987	1	1	14,68722141
10	14/04/2014	22:38:59	89,12	13,7	3	0,1	5	6	2,12	81539	2	2	13,42543726
68	14/04/2014	22:39:07	94,16	14,5	0	0	1	1	1,63	81547	1	1	14,4373328
51	14/04/2014	22:39:29	88,82	15,4	5,7	0	3	64	2,12	81569	1	8	15,3342227
11	14/04/2014	22:39:46	75,4	12,7	1,3	0,2	2	2	3,15	81586	2	1	12,07710442
10	14/04/2014	22:48:58	86,75	15,3	1,7	0	5	6	2,12	82138	1	2	15,16746586
68	14/04/2014	22:49:06	90,38	15,2	0	0	1	1	1,63	82146	1	1	15,14511235
51	14/04/2014	22:49:28	88,12	15,5	4,6	0	3	64	2,12	82168	1	8	15,43054114
11	14/04/2014	22:49:45	73,16	14,1	0,4	0	2	2	3,15	82185	1	1	13,53191133
10	14/04/2014	22:58:57	82,99	16,5	1,5	0	5	6	2,12	82737	1	2	16,43717248
68	14/04/2014	22:59:05	88,62	14,7	0	0	1	1	1,63	82745	1	1	14,53382739
51	14/04/2014	22:59:27	87,3	15,5	6,3	0	3	64	2,12	82767	1	8	15,40925332
11	14/04/2014	22:59:44	78,47	14,9	2,5	0	2	2	3,15	82784	1	1	14,51944045
10	14/04/2014	23:08:56	81,71	16,8	3,5	0	5	6	2,12	83336	1	2	16,74499584
68	14/04/2014	23:09:04	93,59	13,2	1,8	0,1	1	1	1,63	83344	2	1	12,96071602
51	14/04/2014	23:09:26	90,84	14,4	6,1	0	3	64	2,12	83366	1	8	14,24680552
11	14/04/2014	23:09:43	81	15,4	4,5	0	2	2	3,15	83383	1	1	15,13597139
10	14/04/2014	23:18:55	88,7	13,9	3	0,1	5	6	2,12	83935	2	2	13,63896109
68	14/04/2014	23:19:03	93,73	13,3	0,4	0,4	1	1	1,63	83943	2	1	13,07492103
51	14/04/2014	23:19:25	89,64	14,3	4,3	0	3	64	2,12	83965	1	8	14,10691542
11	14/04/2014	23:19:42	77,8	13,2	1,7	0,3	2	2	3,15	83982	2	1	12,65505303
10	14/04/2014	23:28:54	86,57	15,5	1,4	0	5	6	2,12	84534	1	2	15,39036088
68	14/04/2014	23:29:02	95,21	14,1	1,2	0	1	1	1,63	84542	1	1	14,0063145
51	14/04/2014	23:29:24	90,37	15,2	3,3	0	3	64	2,12	84564	1	8	15,1448596
11	14/04/2014	23:29:41	72,79	14,2	0,1	0	2	2	3,15	84581	1	1	13,63190848
10	14/04/2014	23:38:53	81,67	16,7	1,3	0	5	6	2,12	85133	1	2	16,628719
68	14/04/2014	23:39:01	91,8	14,6	0	0	1	1	1,63	85141	1	1	14,4956036
51	14/04/2014	23:39:23	88,16	15,5	12,3	0	3	64	2,12	85163	1	8	15,43158136
11	14/04/2014	23:39:40	78,4	15,2	4,6	0	2	2	3,15	85180	1	1	14,84946418
10	14/04/2014	23:48:52	82,93	16,4	4,2	0	5	6	2,12	85732	1	2	16,32060023
68	14/04/2014	23:49:00	94,2	13,9	0,1	0	1	1	1,63	85740	1	1	13,75766925
51	14/04/2014	23:49:22	89,73	15,4	5	0	3	64	2,12	85762	1	8	15,35770101
11	14/04/2014	23:49:39	80,87	15,2	4,7	0	2	2	3,15	85779	1	1	14,90924038
10	14/04/2014	23:58:51	84,19	16,1	4,6	0	5	6	2,12	86331	1	2	16,01207632
68	14/04/2014	23:58:59	91,45	14,4	0,3	0	1	1	1,63	86339	1	1	14,2608022
51	14/04/2014	23:59:21	87,8	15,8	12,2	0	3	64	2,12	86361	1	8	15,76623529
11	14/04/2014	23:59:38	80,97	14,8	2,6	0	2	2	3,15	86378	1	1	14,46683305
10	15/04/2014	0:08:50	82,38	16,7	4,7	0	5	6	2,12	530	1	2	16,64960579
68	15/04/2014	0:08:58	92,12	13,4	2,2	0	1	1	1,63	538	1	1	13,15369638
51	15/04/2014	0:09:20	89,41	14,3	10,8	0	3	64	2,12	560	1	8	14,10173541
11	15/04/2014	0:09:37	80,93	15,5	8,8	0	2	2	3,15	577	1	1	15,24627848
10	15/04/2014	0:18:49	82,73	16,1	6	0	5	6	2,12	1129	1	2	15,97195211
68	15/04/2014	0:18:57	90,93	14,9	1,7	0	1	1	1,63	1137	1	1	14,81608752
51	15/04/2014	0:19:19	87,62	15,6	9,4	0	3	64	2,12	1159	1	8	15,53193632
11	15/04/2014	0:19:36	81,57	15,1	4,2	0	2	2	3,15	1176	1	1	14,81462498
10	15/04/2014	0:28:48	81,1	16,6	5	0	5	6	2,12	1728	1	2	16,49734719
68	15/04/2014	0:28:56	94,2	12,9	2,8	0	1	1	1,63	1736	1	1	12,63940567
51	15/04/2014	0:29:18	91,92	13,7	5,6	0	3	64	2,12	1758	1	8	13,48417846
11	15/04/2014	0:29:35	81,76	15,2	5,2	0	2	2	3,15	1775	1	1	14,9309304
10	15/04/2014	0:38:47	79,71	16,4	5,4	0	5	6	2,12	2327	1	2	16,22959489
68	15/04/2014	0:38:55	95,42	12	3,4	0,2	1	1	1,63	2335	2	1	11,66944358
51	15/04/2014	0:39:17	92,5	12,8	4,5	0	3	64	2,12	2357	1	8	12,4963996
11	15/04/2014	0:39:34	81,8	15	5,3	0	2	2	3,15	2374	1	1	14,70862322
10	15/04/2014	0:48:46	81,84	16,1	5,4	0	5	6	2,12	2926	1	2	15,94761341
68	15/04/2014	0:48:54	94,89	13,5	1,3	0	1	1	1,63	2934	1	1	13,32238321
51	15/04/2014	0:49:16	91,12	14,4	3,5	0	3	64	2,12	2956	1	8	14,2532262
11	15/04/2014	0:49:33	81,82	14,8	7,9	0	2	2	3,15	2973	1	1	14,48655642
10	15/04/2014	0:58:45	87,13	13,4	4,1	0	5	6	2,12	3525	1	2	13,05318744
68	15/04/2014	0:58:53	93,9	13,9	1,5	0	1	1	1,63	3533	1	1	13,75113144
51	15/04/2014	0:59:15	89,8	14,3	4,6	0	3	64	2,12	3555	1	8	14,1105216
11	15/04/2014	0:59:32	79,97	12,2	4,6	0	2	2	3,15	3572	1	1	11,62290135
10	15/04/2014	1:08:44	90,54	12,8	2,1	0	5	6	2,12	4124	1	2	12,4595097
68	15/04/2014	1:08:52	91,38	14,2	0,8	0	1	1	1,63	4132	1	1	14,03351213
51	15/04/2014	1:09:14	89,43	14,4	3,7	0	3	64	2,12	4154	1	8	14,21457688
11	15/04/2014	1:09:31	72,8	11,5	1,2	0,2	2	2	3,15	4171	2	1	10,77079192
10	15/04/2014	1:18:43	83,48	15,6	1,6	0	5	6	2,12	4723	1	2	15,42406321
68	15/04/2014	1:18:51	92,73	12,1	1,7	0	1	1	1,63	4731	1	1	11,7323349
51	15/04/2014	1:19:13	90,87	12,7	8,3	0	3	64	2,12	4753	1	8	12,35586198
11	15/04/2014	1:19:30	75,25	14	4,3	0	2	2	3,15	4770	1	1	13,46701589
10	15/04/2014	1:28:42	88,9	14,1	1,7	0	5	6	2,12	5322	1	2	13,8663677
68	15/04/2014	1:28:50	93,5	13,5	1	0	1	1	1,63	5330	1	1	13,2935534
51	15/04/2014	1:29:12	90,19	14,2	3,8	0	3	64	2,12	5352	1	8	14,00691568
11	15/04/2014	1:29:29	74,11	12,4	1,5	0	2	2	3,15	5369	1	1	11,73704321
10	15/04/2014	1:38:41	90,31	14	0,9	0	5	6	2,12	5921	1	2	13,7853079
68	15/04/2014	1:38:49	92,35	12,8	1,7	0,1	1	1	1,63	5929	2	1	12,49356716
51	15/04/2014	1:39:11	89,63	13,9	7,2	0	3	64	2,12	5951	1	8	13,65886187
11	15/04/2014	1:39:28	71,98	12,3	1,5	0	2	2	3,15	5968	1	1	11,59628929
10	15/04/2014	1:48:40	92,38	12,7	0,5	0	5	6	2,12	6520	1	2	12,38394056
68	15/04/2014	1:48:48	93,57	13,4	2,5	0	1	1	1,63	6528	1	1	13,18325148
51	15/04/2014	1:49:10	89,92	14,2	4,7	0	3	64	2,12	6550	1	8	14,00089788
11	15/04/2014	1:49:27	70,31	11,3	0,3	0	2	2	3,15	6567	1	1	10,52594075
10	15/04/2014	1:58:39	88,21	13,6	0,4	0	5	6	2,12	7119	1	2	13,29573689
68	15/04/2014	1:58:47	92,59	12,5	4,5	0,1	1	1	1,63	7127	2	1	12,16788268
51	15/04/2014	1:59:09	90,16	13,6	10,2	0	3	64	2,12	7149	1	8	13,33593818
11	15/04/2014	1:59:26	76,5	12,9	0,6	0	2	2	3,15	7166	1	1	12,30972386
10	15/04/2014	2:08:38	86,55	14,5	1,5	0	5	6	2,12	7718	1	2	14,26106482
68	15/04/2014	2:08:46	93,67	11,5	4	0	1	1	1,63	7726	1	1	11,09502941
51	15/04/2014	2:09:08	91,43	12,2	8,8	0	3	64	2,12	7748	1	8	11,81886817
11	15/04/2014	2:09:25	79,29	13,4	9,3	0	2	2	3,15	7765	1	1	12,89907563
10	15/04/2014	2:18:37	87,92	13,6	3,7	0	5	6	2,12	8317	1	2	13,28978341
68	15/04/2014	2:18:45	91,57	13,4	2,8	0	1	1	1,63	8325	1	1	13,14252681
51	15/04/2014	2:19:07	90,16	14	10,4	0	3	64	2,12	8347	1	8	13,7820447
11	15/04/2014	2:19:24	79,69	13,2	9,7	0	2	2	3,15	8364	1	1	12,69067107
10	15/04/2014	2:28:36	90,9	13,3	3,2	0	5	6	2,12	8916	1	2	13,01806358
68	15/04/2014	2:28:44	92,1	13,1	3	0	1	1	1,63	8924	1	1	12,82026873
51	15/04/2014	2:29:06	88,26	14,4	9,7	0	3	64	2,12	8946	1	8	14,18796607
11	15/04/2014	2:29:23	76,32	11,9	4,6	0	2	2	3,15	8963	1	1	11,24505979
10	15/04/2014	2:38:35	88,18	14,3	4	0	5	6	2,12	9515	1	2	14,07411108
68	15/04/2014	2:38:43	92,84	12,1	5,5	0	1	1	1,63	9523	1	1	11,7342406
51	15/04/2014	2:39:05	89,2	13,2	8,8	0	3	64	2,12	9545	1	8	12,87390318
11	15/04/2014	2:39:22	77,93	13,4	7,1	0	2	2	3,15	9562	1	1	12,87282033
10	15/04/2014	2:48:34	86,94	14,9	5,1	0	5	6	2,12	10114	1	2	14,71948152
68	15/04/2014	2:48:42	91,52	11,8	4,5	0	1	1	1,63	10122	1	1	11,3852864
51	15/04/2014	2:49:04	88,73	13	11,6	0	3	64	2,12	10144	1	8	12,64485226
11	15/04/2014	2:49:21	80,3	14	10,7	0	2	2	3,15	10161	1	1	13,57162937
10	15/04/2014	2:58:33	87,3	13,7	7,3	0	5	6	2,12	10713	1	2	13,38758586
68	15/04/2014	2:58:41	94,12	11,5	4,9	0,1	1	1	1,63	10721	2	1	11,10229013
51	15/04/2014	2:59:03	90,93	12,4	6,5	0	3	64	2,12	10743	1	8	12,02839745
11	15/04/2014	2:59:20	81,5	13,3	9,7	0	2	2	3,15	10760	1	1	12,83346195
10	15/04/2014	3:08:32	90,35	14,1	4	0	5	6	2,12	11312	1	2	13,89823345
68	15/04/2014	3:08:40	92,69	13,7	3,4	0	1	1	1,63	11320	1	1	13,50043986
51	15/04/2014	3:09:02	88,87	14	4,3	0	3	64	2,12	11342	1	8	13,75405757
11	15/04/2014	3:09:19	75,14	13,1	2,6	0	2	2	3,15	11359	1	1	12,49855939
10	15/04/2014	3:18:31	87,58	14,5	5,3	0	5	6	2,12	11911	1	2	14,28462111
68	15/04/2014	3:18:39	90,94	13,7	2,9	0	1	1	1,63	11919	1	1	13,46354916
51	15/04/2014	3:19:01	89,8	14,4	16,2	0	3	64	2,12	11941	1	8	14,22301722
11	15/04/2014	3:19:18	79,76	14,2	7,1	0	2	2	3,15	11958	1	1	13,77897742
10	15/04/2014	3:28:30	85,33	15,1	6,8	0	5	6	2,12	12510	1	2	14,90592983
68	15/04/2014	3:28:38	94,65	12,7	4,3	0	1	1	1,63	12518	1	1	12,42643811
51	15/04/2014	3:29:00	90,84	13,5	5,8	0	3	64	2,12	12540	1	8	13,23878978
11	15/04/2014	3:29:17	81,74	14,4	8,1	0	2	2	3,15	12557	1	1	14,04188292
10	15/04/2014	3:38:29	86,56	14,6	7,8	0	5	6	2,12	13109	1	2	14,37326409
68	15/04/2014	3:38:37	91,92	13,8	3,8	0	1	1	1,63	13117	1	1	13,59607384
51	15/04/2014	3:38:59	87,44	14,6	8,3	0	3	64	2,12	13139	1	8	14,39363614
11	15/04/2014	3:39:16	82,2	14,2	7	0	2	2	3,15	13156	1	1	13,83146346
10	15/04/2014	3:48:28	86,67	15	6,7	0	5	6	2,12	13708	1	2	14,82579951
68	15/04/2014	3:48:36	93,26	12	4,2	0	1	1	1,63	13716	1	1	11,63228629
51	15/04/2014	3:48:58	89,52	13,6	7,1	0	3	64	2,12	13738	1	8	13,32271146
11	15/04/2014	3:49:15	82,18	14,3	5,8	0	2	2	3,15	13755	1	1	13,94124028
10	15/04/2014	3:58:27	87,1	14	5,3	0	5	6	2,12	14307	1	2	13,7158799
68	15/04/2014	3:58:35	95,58	12,4	4,1	0	1	1	1,63	14315	1	1	12,11217111
51	15/04/2014	3:58:57	91,69	13	3,8	0	3	64	2,12	14337	1	8	12,70169827
11	15/04/2014	3:59:14	82,19	13,5	3,7	0	2	2	3,15	14354	1	1	13,06443734
10	15/04/2014	4:08:26	88,3	13,6	4,7	0	5	6	2,12	14906	1	2	13,29758585
68	15/04/2014	4:08:34	92,4	13,4	3	0	1	1	1,63	14914	1	1	13,15939137
51	15/04/2014	4:08:56	89,42	14,3	6,5	0	3	64	2,12	14936	1	8	14,10196054
11	15/04/2014	4:09:13	81,66	13,5	5,2	0	2	2	3,15	14953	1	1	13,05394181
10	15/04/2014	4:18:25	88,85	14,2	3,7	0	5	6	2,12	15505	1	2	13,97711039
68	15/04/2014	4:18:33	90,78	14,2	3,7	0	1	1	1,63	15513	1	1	14,02008717
51	15/04/2014	4:18:55	87,27	14,9	5,9	0	3	64	2,12	15535	1	8	14,72741426
11	15/04/2014	4:19:12	81,28	13,8	2,5	0	2	2	3,15	15552	1	1	13,37340272
10	15/04/2014	4:28:24	86,5	14,8	4	0	5	6	2,12	16104	1	2	14,59637359
68	15/04/2014	4:28:32	89,7	14,3	5,9	0	1	1	1,63	16112	1	1	14,10826748
51	15/04/2014	4:28:54	86,74	14,7	7,8	0	3	64	2,12	16134	1	8	14,4896438
11	15/04/2014	4:29:11	82,17	14	2	0	2	2	3,15	16151	1	1	13,61091324
10	15/04/2014	4:38:23	84,4	15	3,8	0	5	6	2,12	16703	1	2	14,77089473
68	15/04/2014	4:38:31	90,16	14,1	5,9	0	1	1	1,63	16711	1	1	13,89404794
51	15/04/2014	4:38:53	88,24	14,7	9,4	0	3	64	2,12	16733	1	8	14,52487044
11	15/04/2014	4:39:10	81,85	14,4	6,7	0	2	2	3,15	16750	1	1	14,04431626
10	15/04/2014	4:48:22	86,93	14,8	4,7	0	5	6	2,12	17302	1	2	14,60656694
68	15/04/2014	4:48:30	90,11	13,4	5,7	0	1	1	1,63	17310	1	1	13,11298631
51	15/04/2014	4:48:52	88,25	14,7	13,8	0	3	64	2,12	17332	1	8	14,52510598
11	15/04/2014	4:49:09	82,26	14,3	5,8	0	2	2	3,15	17349	1	1	13,94299123
10	15/04/2014	4:58:21	85,86	14,8	5,1	0	5	6	2,12	17901	1	2	14,58123419
68	15/04/2014	4:58:29	92,4	13,6	5,6	0	1	1	1,63	17909	1	1	13,38248056
51	15/04/2014	4:58:51	88,22	14,7	6,5	0	3	64	2,12	17931	1	8	14,52439939
11	15/04/2014	4:59:08	82,21	14,4	4,5	0	2	2	3,15	17948	1	1	14,05228743
10	15/04/2014	5:08:20	86,84	14,8	5,1	0	5	6	2,12	18500	1	2	14,60443202
68	15/04/2014	5:08:28	90,6	12,5	6	0,1	1	1	1,63	18508	2	1	12,13179428
51	15/04/2014	5:08:50	88,29	13,7	12	0	3	64	2,12	18530	1	8	13,40814298
11	15/04/2014	5:09:07	82	14,2	7,3	0	2	2	3,15	18547	1	1	13,82714194
10	15/04/2014	5:18:19	87,92	14,2	3,8	0	5	6	2,12	19099	1	2	13,95651432
68	15/04/2014	5:18:27	94,32	13	5,8	0	1	1	1,63	19107	1	1	12,75272256
51	15/04/2014	5:18:49	90,29	14	5,6	0	3	64	2,12	19129	1	8	13,7848727
11	15/04/2014	5:19:06	79,55	13,2	4,2	0	2	2	3,15	19146	1	1	12,68802356
10	15/04/2014	5:28:18	88,55	12,8	4,6	0	5	6	2,12	19698	1	2	12,42232317
68	15/04/2014	5:28:26	91,76	12	5,9	0	1	1	1,63	19706	1	1	11,6066468
51	15/04/2014	5:28:48	87,98	13,4	9,6	0	3	64	2,12	19728	1	8	13,0701761
11	15/04/2014	5:29:05	81,73	12,3	9,9	0,2	2	2	3,15	19745	2	1	11,75953586
10	15/04/2014	5:38:17	92,94	12,1	2,8	0	5	6	2,12	20297	1	2	11,73597369
68	15/04/2014	5:38:25	93,13	13,5	5,5	0	1	1	1,63	20305	1	1	13,28590384
51	15/04/2014	5:38:47	88,32	14,4	6,2	0	3	64	2,12	20327	1	8	14,1893278
11	15/04/2014	5:39:04	72,13	11,1	2,7	0,3	2	2	3,15	20344	2	1	10,34420441
10	15/04/2014	5:48:16	89,31	13,4	2,1	0	5	6	2,12	20896	1	2	13,09686742
68	15/04/2014	5:48:24	93,67	11,8	5	0	1	1	1,63	20904	1	1	11,42114039
51	15/04/2014	5:48:46	88,98	13,2	8,1	0	3	64	2,12	20926	1	8	12,86958943
11	15/04/2014	5:49:03	74,26	13	1,8	0	2	2	3,15	20943	1	1	12,37594914
10	15/04/2014	5:58:15	90,67	13,8	1,2	0	5	6	2,12	21495	1	2	13,56944419
68	15/04/2014	5:58:23	92,6	13,6	4,3	0	1	1	1,63	21503	1	1	13,38665492
51	15/04/2014	5:58:45	88,41	14,5	6	0	3	64	2,12	21525	1	8	14,30367229
11	15/04/2014	5:59:02	72,99	13	0,7	0	2	2	3,15	21542	1	1	12,35307177
10	15/04/2014	6:08:14	88,88	14,3	3,3	0	5	6	2,12	22094	1	2	14,08981623
68	15/04/2014	6:08:22	89,81	14	3,6	0	1	1	1,63	22102	1	1	13,77443776
51	15/04/2014	6:08:44	87	14,9	9,1	0	3	64	2,12	22124	1	8	14,72092306
11	15/04/2014	6:09:01	79,7	13,6	3	0	2	2	3,15	22141	1	1	13,1237658
10	15/04/2014	6:18:13	84,59	14,1	4,6	0	5	6	2,12	22693	1	2	13,77269059
68	15/04/2014	6:18:21	93,3	12,4	5,8	0	1	1	1,63	22701	1	1	12,07092291
51	15/04/2014	6:18:43	87,81	14,2	6,1	0	3	64	2,12	22723	1	8	13,95408309
11	15/04/2014	6:19:00	81,54	13,7	8,5	0	2	2	3,15	22740	1	1	13,26952167
10	15/04/2014	6:28:12	86,22	14,3	4,1	0	5	6	2,12	23292	1	2	14,03036223
68	15/04/2014	6:28:20	88,61	14,5	4,6	0	1	1	1,63	23300	1	1	14,30827212
51	15/04/2014	6:28:42	85,82	14,9	8,3	0	3	64	2,12	23322	1	8	14,6926355
11	15/04/2014	6:28:59	81,9	13,9	3,7	0	2	2	3,15	23339	1	1	13,49559338
10	15/04/2014	6:38:11	85,19	15,4	3,5	0	5	6	2,12	23891	1	2	15,24141141
68	15/04/2014	6:38:19	91,7	14,4	5,1	0	1	1	1,63	23899	1	1	14,26654792
51	15/04/2014	6:38:41	84,85	15,9	6,1	0	3	64	2,12	23921	1	8	15,80133391
11	15/04/2014	6:38:58	81,61	14,8	1,3	0	2	2	3,15	23938	1	1	14,48167721
10	15/04/2014	6:48:10	83,39	16,4	4,2	0	5	6	2,12	24490	1	2	16,33370338
68	15/04/2014	6:48:18	87,55	15,4	4,4	0	1	1	1,63	24498	1	1	15,3015978
51	15/04/2014	6:48:40	82,45	16,6	13,1	0	3	64	2,12	24520	1	8	16,53653194
11	15/04/2014	6:48:57	81,51	16	5,6	0	2	2	3,15	24537	1	1	15,8251454
10	15/04/2014	6:58:09	86,97	14,4	4,8	0	5	6	2,12	25089	1	2	14,15876522
68	15/04/2014	6:58:17	89,9	14,3	5,9	0	1	1	1,63	25097	1	1	14,11277657
51	15/04/2014	6:58:39	87,5	15,2	5,1	0	3	64	2,12	25119	1	8	15,07272912
11	15/04/2014	6:58:56	81,28	15,3	6,6	0	2	2	3,15	25136	1	1	15,03099492
10	15/04/2014	7:08:08	87,96	15,5	3,7	0	5	6	2,12	25688	1	2	15,42638192
68	15/04/2014	7:08:16	88,92	14,9	4,9	0	1	1	1,63	25696	1	1	14,76723301
51	15/04/2014	7:08:38	86,47	15,8	7,3	0	3	64	2,12	25718	1	8	15,73047996
11	15/04/2014	7:08:55	82,16	15,1	3,5	0	2	2	3,15	25735	1	1	14,82885954
10	15/04/2014	7:18:07	81,51	17,7	3,2	0	5	6	2,12	26287	1	2	17,7852254
68	15/04/2014	7:18:15	86,27	16,4	4,3	0	1	1	1,63	26295	1	1	16,41631929
51	15/04/2014	7:18:37	82,75	18,1	15,4	0	3	64	2,12	26317	1	8	18,3002601
11	15/04/2014	7:18:54	79,69	17,4	5,6	0	2	2	3,15	26334	1	1	17,37624402
10	15/04/2014	7:28:06	79,26	18,3	4,1	0	5	6	2,12	26886	1	2	18,41429484
68	15/04/2014	7:28:14	89,37	15	5,9	0,1	1	1	1,63	26894	2	1	14,8917527
51	15/04/2014	7:28:36	79,64	18,4	13,5	0	3	64	2,12	26916	1	8	18,54608706
11	15/04/2014	7:28:53	79,15	17,6	4,4	0	2	2	3,15	26933	1	1	17,59097132
10	15/04/2014	7:38:05	79,5	18,5	3,6	0	5	6	2,12	27485	1	2	18,65960702
68	15/04/2014	7:38:13	83,57	16,7	4,7	0	1	1	1,63	27493	1	1	16,68475619
51	15/04/2014	7:38:35	79,19	19	8,2	0	3	64	2,12	27515	1	8	19,24461146
11	15/04/2014	7:38:52	79,55	17,8	2,6	0	2	2	3,15	27532	1	1	17,83712836
10	15/04/2014	7:48:04	77,58	19,5	4,1	0	5	6	2,12	28084	1	2	19,78245187
68	15/04/2014	7:48:12	83,76	17,8	5	0	1	1	1,63	28092	1	1	17,97876162
51	15/04/2014	7:48:34	79,3	19,1	13,8	0	3	64	2,12	28114	1	8	19,36902801
11	15/04/2014	7:48:51	77,58	18,6	3	0	2	2	3,15	28131	1	1	18,70814874
10	15/04/2014	7:58:03	77,6	19,1	3,7	0	5	6	2,12	28683	1	2	19,30288189
68	15/04/2014	7:58:11	81,75	18,1	5,9	0	1	1	1,63	28691	1	1	18,26525579
51	15/04/2014	7:58:33	77,3	18,8	7,3	0	3	64	2,12	28713	1	8	18,93444312
11	15/04/2014	7:58:50	76,31	18,9	4,2	0	2	2	3,15	28730	1	1	19,01580808
10	15/04/2014	8:08:02	79,4	19	3,6	0	5	6	2,12	29282	1	2	19,25271466
68	15/04/2014	8:08:10	80,19	18,6	6,8	0	1	1	1,63	29290	1	1	18,80383977
51	15/04/2014	8:08:32	80,4	18	4,3	0	3	64	2,12	29312	1	8	18,10040356
11	15/04/2014	8:08:49	77,18	18,9	1,4	0	2	2	3,15	29329	1	1	19,0485723
10	15/04/2014	8:18:01	73,35	20,5	2,8	0	5	6	2,12	29881	1	2	20,81246897
68	15/04/2014	8:18:09	78,11	18,9	13,4	0	1	1	1,63	29889	1	1	19,08374567
51	15/04/2014	8:18:31	74,59	19,2	5,6	0	3	64	2,12	29911	1	8	19,30529396
11	15/04/2014	8:18:48	73,66	19,9	2,8	0	2	2	3,15	29928	1	1	20,10166799
10	15/04/2014	8:28:00	74,3	18,6	3,5	0	5	6	2,12	30480	1	2	18,5895424
68	15/04/2014	8:28:08	75,45	19	11	0	1	1	1,63	30488	1	1	19,10163428
51	15/04/2014	8:28:30	75,23	18,4	5,6	0,1	3	64	2,12	30510	2	8	18,38939032
11	15/04/2014	8:28:47	72,1	19,2	4,4	0	2	2	3,15	30527	1	1	19,20959456
10	15/04/2014	8:37:59	77,54	18,2	1,9	0	5	6	2,12	31079	1	2	18,23650322
68	15/04/2014	8:38:07	77,43	18,9	9,8	0	1	1	1,63	31087	1	1	19,05801234
51	15/04/2014	8:38:29	78,58	18,1	3,7	0	3	64	2,12	31109	1	8	18,15532909
11	15/04/2014	8:38:46	74,39	18,7	2,1	0	2	2	3,15	31126	1	1	18,70958333
10	15/04/2014	8:47:58	75,5	19	1,3	0	5	6	2,12	31678	1	2	19,10352898
68	15/04/2014	8:48:06	76,1	19	11,2	0	1	1	1,63	31686	1	1	19,12630099
51	15/04/2014	8:48:28	75,27	19,2	4,7	0	3	64	2,12	31708	1	8	19,33163184
11	15/04/2014	8:48:45	72,66	19,4	2,4	0	2	2	3,15	31725	1	1	19,46645287
10	15/04/2014	8:57:57	72,3	20,4	2,4	0	5	6	2,12	32277	1	2	20,64446532
68	15/04/2014	8:58:05	75,7	19,9	11,4	0	1	1	1,63	32285	1	1	20,18764801
51	15/04/2014	8:58:27	73,62	20,3	7,7	0	3	64	2,12	32307	1	8	20,58186821
11	15/04/2014	8:58:44	72,56	20	5,2	0	2	2	3,15	32324	1	1	20,17514246
10	15/04/2014	9:07:56	73,13	19,3	4,2	0	5	6	2,12	32876	1	2	19,36684598
68	15/04/2014	9:08:04	80,15	18	10,4	0	1	1	1,63	32884	1	1	18,09183613
51	15/04/2014	9:08:26	73,97	20,3	7,6	0	3	64	2,12	32906	1	8	20,59729129
11	15/04/2014	9:08:43	73,37	18,6	4,6	0	2	2	3,15	32923	1	1	18,55624933
10	15/04/2014	9:17:55	72,93	20	2,6	0	5	6	2,12	33475	1	2	20,19077681
68	15/04/2014	9:18:03	78,29	19,1	9,1	0	1	1	1,63	33483	1	1	19,32966547
51	15/04/2014	9:18:25	76,58	19,6	3,8	0	3	64	2,12	33505	1	8	19,86218245
11	15/04/2014	9:18:42	73,71	19,4	4,9	0	2	2	3,15	33522	1	1	19,50777452
10	15/04/2014	9:27:54	71,52	20,5	3,7	0	5	6	2,12	34074	1	2	20,73040267
68	15/04/2014	9:28:02	80,84	18,6	8	0	1	1	1,63	34082	1	1	18,82785076
51	15/04/2014	9:28:24	72,69	20,6	4,4	0	3	64	2,12	34104	1	8	20,90412702
11	15/04/2014	9:28:41	72,58	20	4,2	0	2	2	3,15	34121	1	1	20,17598681
10	15/04/2014	9:37:53	70,51	20,8	2,7	0,2	5	6	2,12	34673	2	2	21,04678922
68	15/04/2014	9:38:01	75,27	20,3	8,6	0	1	1	1,63	34681	1	1	20,65481508
51	15/04/2014	9:38:23	72,47	21,1	7,6	0	3	64	2,12	34703	1	8	21,50500719
11	15/04/2014	9:38:40	72,2	20,5	3,3	0	2	2	3,15	34720	1	1	20,76080738
10	15/04/2014	9:47:52	72,9	21,2	3,7	0	5	6	2,12	35272	1	2	21,6491927
68	15/04/2014	9:48:00	77,76	17,7	9,4	0,2	1	1	1,63	35280	2	1	17,66173451
51	15/04/2014	9:48:22	71,69	19,6	6,8	0	3	64	2,12	35302	1	8	19,66405086
11	15/04/2014	9:48:39	72,53	20,5	4	0	2	2	3,15	35319	1	1	20,77560094
10	15/04/2014	9:57:51	67,85	20,7	4,2	0	5	6	2,12	35871	1	2	20,80586059
68	15/04/2014	9:57:59	77,3	19,1	8,7	0,2	1	1	1,63	35879	2	1	19,29126415
51	15/04/2014	9:58:21	69,15	21,4	5,5	0	3	64	2,12	35901	1	8	21,71072647
11	15/04/2014	9:58:38	68,2	20,7	5,1	0	2	2	3,15	35918	1	1	20,82157674
10	15/04/2014	10:07:50	65,67	21,5	3,5	0	5	6	2,12	36470	1	2	21,6612523
68	15/04/2014	10:07:58	78,1	17,6	7,4	0,4	1	1	1,63	36478	2	1	17,55697192
51	15/04/2014	10:08:20	70,33	20,3	5,2	0	3	64	2,12	36500	1	8	20,43822606
11	15/04/2014	10:08:37	66,93	20,7	3,4	0	2	2	3,15	36517	1	1	20,76468973
10	15/04/2014	10:17:49	66,81	21,6	3,3	0	5	6	2,12	37069	1	2	21,8381789
68	15/04/2014	10:17:57	73,43	19,7	7,1	0	1	1	1,63	37077	1	1	19,85305859
51	15/04/2014	10:18:19	65,29	22,5	3	0	3	64	2,12	37099	1	8	22,85820513
11	15/04/2014	10:18:36	67,8	20,8	1,3	0	2	2	3,15	37116	1	1	20,92287111
10	15/04/2014	10:27:48	60,33	23,2	3	0	5	6	2,12	37668	1	2	23,43603854
68	15/04/2014	10:27:56	72,25	20,1	6,1	0	1	1	1,63	37676	1	1	20,28167057
51	15/04/2014	10:28:18	65,32	22,1	3,6	0	3	64	2,12	37698	1	8	22,36979116
11	15/04/2014	10:28:35	63,19	22,7	3,9	0	2	2	3,15	37715	1	1	22,98754443
10	15/04/2014	10:37:47	61,72	23,2	3,9	0	5	6	2,12	38267	1	2	23,51718075
68	15/04/2014	10:37:55	70,91	19,8	6,5	0	1	1	1,63	38275	1	1	19,86878713
51	15/04/2014	10:38:17	62,72	22	4,6	0	3	64	2,12	38297	1	8	22,11441009
11	15/04/2014	10:38:34	62,44	22,4	3,6	0	2	2	3,15	38314	1	1	22,58157748
10	15/04/2014	10:47:46	63,55	22,6	2,8	0	5	6	2,12	38866	1	2	22,8851219
68	15/04/2014	10:47:54	74,5	19	6,8	0	1	1	1,63	38874	1	1	19,06572142
51	15/04/2014	10:48:16	65,92	21,2	2,2	0	3	64	2,12	38896	1	8	21,31366373
11	15/04/2014	10:48:33	64,64	22	1,9	0	2	2	3,15	38913	1	1	22,212929
10	15/04/2014	10:57:45	64,88	22,5	3,5	0	5	6	2,12	39465	1	2	22,83567577
68	15/04/2014	10:57:53	67,84	22,3	4,7	0,1	1	1	1,63	39473	2	1	22,75048525
51	15/04/2014	10:58:15	61,4	23,2	4,5	0	3	64	2,12	39495	1	8	23,49843994
11	15/04/2014	10:58:32	65,1	22	3	0	2	2	3,15	39512	1	1	22,23669335
10	15/04/2014	11:07:44	63,51	22	2,5	0	5	6	2,12	40064	1	2	22,15481513
68	15/04/2014	11:07:52	68,89	19,5	5,5	0,1	1	1	1,63	40072	2	1	19,4361882
51	15/04/2014	11:08:14	64,78	21,5	5	0	3	64	2,12	40094	1	8	21,61788574
11	15/04/2014	11:08:31	63,3	21,6	1	0	2	2	3,15	40111	1	1	21,66523284
10	15/04/2014	11:17:43	61,87	22,8	1,2	0	5	6	2,12	40663	1	2	23,03601909
68	15/04/2014	11:17:51	73,91	19,5	4,6	0	1	1	1,63	40671	1	1	19,63439785
51	15/04/2014	11:18:13	64,69	21,7	4,4	0	3	64	2,12	40693	1	8	21,85341123
11	15/04/2014	11:18:30	63,69	21,9	0,5	0	2	2	3,15	40710	1	1	22,04366109
10	15/04/2014	11:27:42	56,7	24,1	2,4	0,3	5	6	2,12	41262	2	2	24,31568398
68	15/04/2014	11:27:50	64,92	23,1	3,2	0	1	1	1,63	41270	1	1	23,58142548
51	15/04/2014	11:28:12	58,25	24,6	4,8	0,1	3	64	2,12	41292	2	8	25,03615814
11	15/04/2014	11:28:29	59,63	24	7,1	0	2	2	3,15	41309	1	1	24,37847714
10	15/04/2014	11:37:41	63,12	21,9	1,5	0,1	5	6	2,12	41861	2	2	22,01480978
68	15/04/2014	11:37:49	65,14	22,6	4,1	0	1	1	1,63	41869	1	1	22,97317781
51	15/04/2014	11:38:11	63,54	22	3,1	0	3	64	2,12	41891	1	8	22,15635312
11	15/04/2014	11:38:28	61,37	22,3	0,5	0	2	2	3,15	41908	1	1	22,40442074
10	15/04/2014	11:47:40	64,14	21,7	0,1	0	5	6	2,12	42460	1	2	21,82608011
68	15/04/2014	11:47:48	69,8	20,1	5,3	0	1	1	1,63	42468	1	1	20,17778736
51	15/04/2014	11:48:10	63,67	22,5	7	0	3	64	2,12	42490	1	8	22,76949629
11	15/04/2014	11:48:27	64,14	21,2	0,2	0,1	2	2	3,15	42507	2	1	21,23011375
10	15/04/2014	11:57:39	63,44	22,6	2,3	0	5	6	2,12	43059	1	2	22,87906001
68	15/04/2014	11:57:47	65,62	23	5,2	0	1	1	1,63	43067	1	1	23,49754101
51	15/04/2014	11:58:09	63,55	23,4	6,3	0	3	64	2,12	43089	1	8	23,87443442
11	15/04/2014	11:58:26	63,19	22,2	2	0	2	2	3,15	43106	1	1	22,37948285
10	15/04/2014	12:07:38	62,96	22,4	2,6	0	5	6	2,12	43658	1	2	22,60942085
68	15/04/2014	12:07:46	73,64	18,7	6,2	0,7	1	1	1,63	43666	2	1	18,6823799
51	15/04/2014	12:08:08	61,7	22,3	6	0	3	64	2,12	43688	1	8	22,42175994
11	15/04/2014	12:08:25	63,1	21,4	2,3	0	2	2	3,15	43705	1	1	21,41802699
10	15/04/2014	12:17:37	59,69	24	3,1	0,1	5	6	2,12	44257	2	2	24,38230078
68	15/04/2014	12:17:45	68,15	20,4	5,8	0	1	1	1,63	44265	1	1	20,46270144
51	15/04/2014	12:18:07	59,26	23,7	5,7	0	3	64	2,12	44287	1	8	23,98462954
11	15/04/2014	12:18:24	61,75	22,8	0,2	0	2	2	3,15	44304	1	1	23,0293117
10	15/04/2014	12:27:36	61	21,9	2,7	0,3	5	6	2,12	44856	2	2	21,90833281
68	15/04/2014	12:27:44	64,9	21,7	4,4	0	1	1	1,63	44864	1	1	21,86386916
51	15/04/2014	12:28:06	61,13	23,1	7,3	0	3	64	2,12	44886	1	8	23,36019301
11	15/04/2014	12:28:23	60,88	21,2	1,1	0,6	2	2	3,15	44903	2	1	21,07924365
10	15/04/2014	12:37:35	59,2	23,3	1,7	0	5	6	2,12	45455	1	2	23,49201472
68	15/04/2014	12:37:43	62,76	22,5	3	0	1	1	1,63	45463	1	1	22,72003045
51	15/04/2014	12:38:05	58,33	24,3	5,7	0	3	64	2,12	45485	1	8	24,66722236
11	15/04/2014	12:38:22	61,27	22,3	0,5	0	2	2	3,15	45502	1	1	22,3991731
10	15/04/2014	12:47:34	69,58	20,5	2,3	0,1	5	6	2,12	46054	2	2	20,64424594
68	15/04/2014	12:47:42	80,25	18	3,3	0,7	1	1	1,63	46062	2	1	18,09526194
51	15/04/2014	12:48:04	71,51	20,2	4,2	0,3	3	64	2,12	46084	2	8	20,36966607
11	15/04/2014	12:48:21	67,55	21	0,9	0,1	2	2	3,15	46101	2	1	21,15062504
10	15/04/2014	12:57:33	75,56	18,2	0	0,4	5	6	2,12	46653	2	2	18,16813858
68	15/04/2014	12:57:41	83,56	16,3	7,8	0,9	1	1	1,63	46661	2	1	16,22371754
51	15/04/2014	12:58:03	78,7	17,7	5,1	0,2	3	64	2,12	46683	2	8	17,69249368
11	15/04/2014	12:58:20	77,17	17,3	0,5	0,4	2	2	3,15	46700	2	1	17,18190128
10	15/04/2014	13:07:32	76,28	19,6	0	0	5	6	2,12	47252	1	2	19,84988969
68	15/04/2014	13:07:40	85,16	17	5,2	0	1	1	1,63	47260	1	1	17,08187446
51	15/04/2014	13:08:02	83,49	17,2	4,9	0,7	3	64	2,12	47282	2	8	17,26362609
11	15/04/2014	13:08:19	76,51	18,8	0,1	0	2	2	3,15	47299	1	1	18,90503238
10	15/04/2014	13:17:31	82,34	18,5	0,1	0	5	6	2,12	47851	1	2	18,76342308
68	15/04/2014	13:17:39	86,98	17,3	2	0	1	1	1,63	47859	1	1	17,49274107
51	15/04/2014	13:18:01	84,21	17,1	7,8	0	3	64	2,12	47881	1	8	17,16930884
11	15/04/2014	13:18:18	80,57	17,6	1,5	0	2	2	3,15	47898	1	1	17,63720769
10	15/04/2014	13:27:30	82,69	19	0,1	0	5	6	2,12	48450	1	2	19,38070068
68	15/04/2014	13:27:38	87,99	16,9	1,1	0	1	1	1,63	48458	1	1	17,05200267
51	15/04/2014	13:28:00	84,29	18,4	5,9	0	3	64	2,12	48480	1	8	18,71478056
11	15/04/2014	13:28:17	80,29	18,2	2,9	0	2	2	3,15	48497	1	1	18,33249831
10	15/04/2014	13:37:29	82,57	18,6	2	0	5	6	2,12	49049	1	2	18,89210506
68	15/04/2014	13:37:37	85,4	18,1	0,1	0	1	1	1,63	49057	1	1	18,39377622
51	15/04/2014	13:37:59	82,9	18,9	6,7	0	3	64	2,12	49079	1	8	19,26734162
11	15/04/2014	13:38:16	80,38	18	4	0	2	2	3,15	49096	1	1	18,09971781
10	15/04/2014	13:47:28	82,24	18,8	3,6	0	5	6	2,12	49648	1	2	19,120835
68	15/04/2014	13:47:36	89,44	15,5	2,4	0	1	1	1,63	49656	1	1	15,46495609
51	15/04/2014	13:47:58	82,59	18,6	9,8	0	3	64	2,12	49678	1	8	18,89285084
11	15/04/2014	13:48:15	80,9	18,3	5,3	0	2	2	3,15	49695	1	1	18,47256184
10	15/04/2014	13:57:27	81,69	18,2	4,6	0	5	6	2,12	50247	1	2	18,38183259
68	15/04/2014	13:57:35	90,26	16,2	1,7	0	1	1	1,63	50255	1	1	16,29822403
51	15/04/2014	13:57:57	84,37	17,6	7,5	0,2	3	64	2,12	50277	2	8	17,7623805
11	15/04/2014	13:58:14	80,38	17,8	2,8	0	2	2	3,15	50294	1	1	17,86484108
10	15/04/2014	14:07:26	86,54	17,5	3,1	0	5	6	2,12	50846	1	2	17,71575607
68	15/04/2014	14:07:34	86,41	16,2	1,3	0	1	1	1,63	50854	1	1	16,18891844
51	15/04/2014	14:07:56	84,2	17,9	6,7	0	3	64	2,12	50876	1	8	18,11262507
11	15/04/2014	14:08:13	81,47	17	1,3	0	2	2	3,15	50893	1	1	16,96859581
10	15/04/2014	14:17:25	83,22	18,1	3,5	0	5	6	2,12	51445	1	2	18,31676612
68	15/04/2014	14:17:33	90,13	14,6	1,9	0,1	1	1	1,63	51453	2	1	14,45634465
51	15/04/2014	14:17:55	83,32	17,6	7,3	0	3	64	2,12	51475	1	8	17,72758411
11	15/04/2014	14:18:12	80,73	17,6	6,5	0	2	2	3,15	51492	1	1	17,64243585
10	15/04/2014	14:27:24	83,17	18,1	4,7	0	5	6	2,12	52044	1	2	18,31500852
68	15/04/2014	14:27:32	92,47	14,3	2,9	0	1	1	1,63	52052	1	1	14,17102442
51	15/04/2014	14:27:54	82,36	17,9	5,9	0	3	64	2,12	52074	1	8	18,04950097
11	15/04/2014	14:28:11	80,62	17,6	4,4	0	2	2	3,15	52091	1	1	17,63884109
10	15/04/2014	14:37:23	83,64	18	6,4	0	5	6	2,12	52643	1	2	18,21231046
68	15/04/2014	14:37:31	90,1	15,9	1,6	0	1	1	1,63	52651	1	1	15,94443259
51	15/04/2014	14:37:53	82,21	18	5,5	0	3	64	2,12	52673	1	8	18,16271996
11	15/04/2014	14:38:10	80,84	17,6	3,6	0	2	2	3,15	52690	1	1	17,64603237
10	15/04/2014	14:47:22	82,24	17,7	6,8	0	5	6	2,12	53242	1	2	17,80950678
68	15/04/2014	14:47:30	88,12	16,1	2,9	0	1	1	1,63	53250	1	1	16,12129721
51	15/04/2014	14:47:52	82,95	17,9	7,8	0	3	64	2,12	53272	1	8	18,069686
11	15/04/2014	14:48:09	80,95	17,4	8,9	0	2	2	3,15	53289	1	1	17,41635414
10	15/04/2014	14:57:21	81,44	17,4	6,1	0	5	6	2,12	53841	1	2	17,43201308
68	15/04/2014	14:57:29	87,53	16,5	14,7	0	1	1	1,63	53849	1	1	16,56926762
51	15/04/2014	14:57:51	83,35	17,8	11,7	0	3	64	2,12	53871	1	8	17,96485189
11	15/04/2014	14:58:08	80,93	16,9	13,2	0	2	2	3,15	53888	1	1	16,83688509
10	15/04/2014	15:07:20	82,41	17,7	5,1	0	5	6	2,12	54440	1	2	17,81517262
68	15/04/2014	15:07:28	88,85	16,1	3,2	0	1	1	1,63	54448	1	1	16,14177931
51	15/04/2014	15:07:50	83,43	17,5	10,9	0	3	64	2,12	54470	1	8	17,61345579
11	15/04/2014	15:08:07	81,4	17,1	11,8	0	2	2	3,15	54487	1	1	17,08216408
10	15/04/2014	15:17:19	82,4	17,2	5,2	0	5	6	2,12	55039	1	2	17,22938139
68	15/04/2014	15:17:27	85,13	16,6	3,3	0	1	1	1,63	55047	1	1	16,61499295
51	15/04/2014	15:17:49	83,15	16,9	9	0	3	64	2,12	55069	1	8	16,9038304
11	15/04/2014	15:18:06	81,4	17	12,1	0	2	2	3,15	55086	1	1	16,9664643
10	15/04/2014	15:27:18	81,94	17,8	3,6	0	5	6	2,12	55638	1	2	17,91720745
68	15/04/2014	15:27:26	89,31	15,1	3,2	0	1	1	1,63	55646	1	1	15,00409242
51	15/04/2014	15:27:48	85,7	17,2	6,9	0	3	64	2,12	55668	1	8	17,33355394
11	15/04/2014	15:28:05	80,38	17,5	7	0	2	2	3,15	55685	1	1	17,51446748
10	15/04/2014	15:37:17	84,48	17,3	5,5	0	5	6	2,12	56237	1	2	17,41226131
68	15/04/2014	15:37:25	89,12	16,3	3	0	1	1	1,63	56245	1	1	16,38223943
51	15/04/2014	15:37:47	84,85	17,5	7,3	0	3	64	2,12	56267	1	8	17,65999489
11	15/04/2014	15:38:04	81	17	5	0	2	2	3,15	56284	1	1	16,95429675
10	15/04/2014	15:47:16	82,57	17,7	5,2	0	5	6	2,12	56836	1	2	17,82050906
68	15/04/2014	15:47:24	89,46	16,1	3	0	1	1	1,63	56844	1	1	16,15894098
51	15/04/2014	15:47:46	85,49	17,2	7,2	0	3	64	2,12	56866	1	8	17,32688072
11	15/04/2014	15:48:03	80,88	17,2	6,1	0	2	2	3,15	56883	1	1	17,18189811
10	15/04/2014	15:57:15	81,41	17,9	4,3	0	5	6	2,12	57435	1	2	18,01711067
68	15/04/2014	15:57:23	88,93	16,4	3,7	0	1	1	1,63	57443	1	1	16,49350685
51	15/04/2014	15:57:45	85,83	17,3	10,3	0	3	64	2,12	57465	1	8	17,45561366
11	15/04/2014	15:58:02	80,89	17,3	8,7	0	2	2	3,15	57482	1	1	17,29820092
10	15/04/2014	16:07:14	83,89	17,4	5	0	5	6	2,12	58034	1	2	17,51081479
68	15/04/2014	16:07:22	88,39	16,5	3,1	0	1	1	1,63	58042	1	1	16,59457238
51	15/04/2014	16:07:44	85,11	17,5	7,7	0	3	64	2,12	58064	1	8	17,66854718
11	15/04/2014	16:08:01	81,52	16,9	10,5	0	2	2	3,15	58081	1	1	16,85461408
10	15/04/2014	16:17:13	85,35	17,3	6,8	0	5	6	2,12	58633	1	2	17,44017075
68	15/04/2014	16:17:21	88,48	16,4	3,6	0	1	1	1,63	58641	1	1	16,48038948
51	15/04/2014	16:17:43	85,6	17,5	9,7	0	3	64	2,12	58663	1	8	17,68469102
11	15/04/2014	16:18:00	81,61	16,8	12,8	0	2	2	3,15	58680	1	1	16,74202218
10	15/04/2014	16:27:12	86,78	17,2	8,1	0	5	6	2,12	59232	1	2	17,36796762
68	15/04/2014	16:27:20	88,12	16,7	3,3	0	1	1	1,63	59240	1	1	16,82079775
51	15/04/2014	16:27:42	84,94	17,7	6	0	3	64	2,12	59262	1	8	17,89999547
11	15/04/2014	16:27:59	81,56	16,8	4,4	0	2	2	3,15	59279	1	1	16,74053583
10	15/04/2014	16:37:11	85,78	17,3	7,9	0	5	6	2,12	59831	1	2	17,45400355
68	15/04/2014	16:37:19	88,91	16,4	3,1	0	1	1	1,63	59839	1	1	16,49292335
51	15/04/2014	16:37:41	85,87	17,4	12,1	0	3	64	2,12	59861	1	8	17,57511444
11	15/04/2014	16:37:58	81,51	16,7	10,5	0	2	2	3,15	59878	1	1	16,62402093
10	15/04/2014	16:47:10	83,71	17,4	7,7	0	5	6	2,12	60430	1	2	17,50499658
68	15/04/2014	16:47:18	88,1	16,1	5,1	0	1	1	1,63	60438	1	1	16,12073691
51	15/04/2014	16:47:40	84,97	17,4	10,6	0	3	64	2,12	60460	1	8	17,54581936
11	15/04/2014	16:47:57	81,43	16,9	9,7	0	2	2	3,15	60477	1	1	16,85190671
10	15/04/2014	16:57:09	83,35	17,7	5,6	0	5	6	2,12	61029	1	2	17,84657812
68	15/04/2014	16:57:17	89,38	16	4,7	0	1	1	1,63	61037	1	1	16,04053505
51	15/04/2014	16:57:39	85,79	17,6	8,8	0	3	64	2,12	61059	1	8	17,8096915
11	15/04/2014	16:57:56	81,51	17,1	10,7	0	2	2	3,15	61076	1	1	17,08555547
10	15/04/2014	17:07:08	84,1	17,2	4,4	0	5	6	2,12	61628	1	2	17,28286116
68	15/04/2014	17:07:16	87,56	16,5	5,2	0	1	1	1,63	61636	1	1	16,57014883
51	15/04/2014	17:07:38	84,39	17,3	7,2	0	3	64	2,12	61658	1	8	17,40938007
11	15/04/2014	17:07:55	81,35	16,9	6,6	0	2	2	3,15	61675	1	1	16,84950105
10	15/04/2014	17:17:07	83,88	17,8	3,3	0	5	6	2,12	62227	1	2	17,9828375
68	15/04/2014	17:17:15	89,2	16,2	6	0	1	1	1,63	62235	1	1	16,26795864
51	15/04/2014	17:17:37	85,72	17,1	7,6	0	3	64	2,12	62257	1	8	17,21657451
11	15/04/2014	17:17:54	81,52	17,4	5,7	0	2	2	3,15	62274	1	1	17,43457286
10	15/04/2014	17:27:06	82,97	17,8	2,8	0	5	6	2,12	62826	1	2	17,95198232
68	15/04/2014	17:27:14	89,7	16,1	6,9	0	1	1	1,63	62834	1	1	16,1657047
51	15/04/2014	17:27:36	85,65	17,3	8,6	0	3	64	2,12	62856	1	8	17,44981886
11	15/04/2014	17:27:53	81,1	17,4	4,5	0	2	2	3,15	62873	1	1	17,42114409
10	15/04/2014	17:37:05	82,56	17,5	2,9	0	5	7	2,12	63425	1	3	17,58508426
68	15/04/2014	17:37:13	89,42	15,8	5,9	0	1	2	1,63	63433	1	1	15,81004708
51	15/04/2014	17:37:35	86,2	17,2	9,2	0	3	65	2,12	63455	1	8	17,34946658
11	15/04/2014	17:37:52	81,44	17	6,6	0	2	3	3,15	63472	1	1	16,96768222
10	15/04/2014	17:47:04	83,45	16,5	4,3	0	5	7	2,12	64024	1	3	16,45044204
68	15/04/2014	17:47:12	89,76	15	5,5	0	1	2	1,63	64032	1	1	14,90133722
51	15/04/2014	17:47:34	86,94	16,2	8,2	0	3	65	2,12	64054	1	8	16,20386387
11	15/04/2014	17:47:51	81,59	16,7	8,8	0	2	3	3,15	64071	1	1	16,62636956
10	15/04/2014	17:57:03	87,57	16,2	4	0	5	7	2,12	64623	1	3	16,22167157
68	15/04/2014	17:57:11	88,87	16,2	4,8	0	1	2	1,63	64631	1	1	16,25856285
51	15/04/2014	17:57:33	86,19	16,5	6,1	0	3	65	2,12	64653	1	8	16,53001806
11	15/04/2014	17:57:50	81,95	15,9	5,6	0	2	3	3,15	64670	1	1	15,72360228
10	15/04/2014	18:07:02	92,1	14,5	2,1	0	5	7	2,12	65222	1	3	14,38911118
68	15/04/2014	18:07:10	93,65	13,4	4,5	0	1	2	1,63	65230	1	1	13,18488666
51	15/04/2014	18:07:32	89,63	15,2	4,1	0	3	65	2,12	65252	1	8	15,12618344
11	15/04/2014	18:07:49	75,42	13,5	1,8	0	2	3	3,15	65269	1	1	12,93201912
10	15/04/2014	18:17:01	90,23	15	1,2	0	5	7	2,12	65821	1	3	14,91290719
68	15/04/2014	18:17:09	95,71	13	4,8	0	1	2	1,63	65829	1	1	12,77988485
51	15/04/2014	18:17:31	92,15	14,3	4,3	0	3	65	2,12	65851	1	8	14,16374088
11	15/04/2014	18:17:48	76,55	14,5	0,4	0	2	3	3,15	65868	1	1	14,03733382
10	15/04/2014	18:27:00	88,96	15,9	1,1	0	5	7	2,12	66420	1	3	15,91310077
68	15/04/2014	18:27:08	95,37	14,6	2,8	0	1	2	1,63	66428	1	1	14,58036727
51	15/04/2014	18:27:30	91,21	15,7	3,2	0	3	65	2,12	66450	1	8	15,74274457
11	15/04/2014	18:27:47	77,39	15,4	2,8	0	2	3	3,15	66467	1	1	15,04659207
10	15/04/2014	18:36:59	89	16,1	3,6	0	5	7	2,12	67019	1	3	16,14599547
68	15/04/2014	18:37:07	93,74	14,6	1,2	0	1	2	1,63	67027	1	1	14,54152422
51	15/04/2014	18:37:29	88,99	15,6	5,6	0	3	65	2,12	67049	1	8	15,56803314
11	15/04/2014	18:37:46	77,95	15,5	10	0	2	3	3,15	67066	1	1	15,17150498
10	15/04/2014	18:46:58	87,44	15,8	4,1	0	5	7	2,12	67618	1	3	15,75653812
68	15/04/2014	18:47:06	91,82	15,3	0,6	0	1	2	1,63	67626	1	1	15,29666028
51	15/04/2014	18:47:28	89,6	15,9	9,1	0	3	65	2,12	67648	1	8	15,93067294
11	15/04/2014	18:47:45	80,42	15,4	8,7	0	2	3	3,15	67665	1	1	15,12151947
10	15/04/2014	18:56:57	87,53	16,2	3,8	0	5	7	2,12	68217	1	3	16,22053956
68	15/04/2014	18:57:05	94,1	14	1,9	0	1	2	1,63	68225	1	1	13,86836975
51	15/04/2014	18:57:27	89,61	15,5	6,4	0	3	65	2,12	68247	1	8	15,46940146
11	15/04/2014	18:57:44	80,14	15,3	6,2	0	2	3	3,15	68264	1	1	15,00293776
10	15/04/2014	19:06:56	88,22	15,8	4	0	5	7	2,12	68816	1	3	15,7775665
68	15/04/2014	19:07:04	92,23	14,8	0,7	0	1	2	1,63	68824	1	1	14,73362229
51	15/04/2014	19:07:26	89,17	15,9	7,7	0	3	65	2,12	68846	1	8	15,91886166
11	15/04/2014	19:07:43	79,7	15,4	7,6	0	2	3	3,15	68863	1	1	15,10362796
10	15/04/2014	19:16:55	89,1	15,2	4,1	0	5	7	2,12	69415	1	3	15,11284056
68	15/04/2014	19:17:03	90,63	15	1	0	1	2	1,63	69423	1	1	14,92277064
51	15/04/2014	19:17:25	89,97	15,2	7,5	0	3	65	2,12	69445	1	8	15,13475766
11	15/04/2014	19:17:42	81,14	14,9	4,5	0	2	3	3,15	69462	1	1	14,58175486
10	15/04/2014	19:26:54	91,48	14,6	2,6	0	5	7	2,12	70014	1	3	14,4880615
68	15/04/2014	19:27:02	90,83	14,9	2	0	1	2	1,63	70022	1	1	14,81364794
51	15/04/2014	19:27:24	88,13	15,8	4,5	0	3	65	2,12	70044	1	8	15,77513677
[truncated: 7,709 more rows]
